# Supplementary material for: Zero-shot learning enables instant denoising and super-resolution in optical fluorescence microscopy
Source: Nat Commun. 2024 May 16;15:4180. doi: 10.1038/s41467-024-48575-9 (PMC11099110; doi:10.1038/s41467-024-48575-9)
Supplement: Supplementary file 14 — Source Data [file 41467_2024_48575_MOESM14_ESM.xlsx]

## Sheet: Fig. 1d
Figure 1d
	Lysosomes								MTs
	PSNR evaluation			FRC resolution					PSNR evaluation			FRC resolution
	RL Deconv.	Sparse Deconv.	ZS-DeconvNet	WF	RL Deconv.	Sparse Deconv.	ZS-DeconvNet		RL Deconv.	Sparse Deconv.	ZS-DeconvNet	WF	RL Deconv.	Sparse Deconv.	ZS-DeconvNet
	28.4757	32.1967	35.2082	400.718	257.946	246.904	142.785		22.123	23.1472	25.0643	372.998	195.263	182.09	155.825
	29.1264	32.088	35.9036	398.49	259.341	249.692	156.37		31.5013	31.0655	33.6982	371.172	205.772	180.621	148.059
	26.2208	31.5651	33.4257	401.126	263.315	256.027	166.143		27.0373	26.7775	29.8907	371.073	191.379	153.944	146.134
	25.0509	28.2456	32.5264	390.916	263.311	230.092	131.564		26.6284	27.242	29.037	358.398	196.347	155.029	162.603
	25.9946	29.3523	32.4925	381.687	245.372	223.344	148.189		26.4564	27.1047	28.7413	373.806	191.989	182.359	151.745
	27.6417	30.7893	33.6918	391.366	254.407	246.928	174.376		24.9556	25.0066	27.5413	367.312	214.158	202.312	153.956
	25.7146	29.2368	32.7224	386.882	252.525	222.246	172.175		27.6702	28.0163	31.4255	366.173	205.799	185.268	141.827
	26.0958	29.9219	34.0853	401.367	271.879	268.985	184.127		25.94	26.5546	29.4136	353.961	200.841	164.881	143.988
	28.7157	31.9461	37.2038	387.689	253.684	215.05	156.674		27.7261	27.5144	30.2797	375.559	210.966	139.228	153.801
	26.4095	29.9282	33.3699	388.773	256.185	238.411	139.495		26.3253	25.626	27.5443	377.683	191.048	142.521	138.122
	27.3924	31.254	34.05	411.904	270.554	246.569	178.779		28.1589	27.4935	29.8425	385.874	183.404	162.669	134.051
	24.9496	28.0436	31.9126	399.117	260.792	174.522	165.302		26.8398	27.0485	28.801	390.021	199.179	147.897	155.57
	25.4891	29.4599	33.4276	466.399	319.523	256.361	247.047		27.4042	27.3959	29.5356	334.531	209.155	204.991	132.983
	25.9647	29.4124	33.629	400.119	263.658	260.074	139.489		26.2411	25.6915	28.7669	348.125	202.852	148.059	165.638
	25.1403	27.7006	31.0221	398.058	250.174	190.34	156.844		25.8086	27.0788	29.0253	367.459	197.564	149.131	142.809
	25.2778	29.3507	32.6447	429.207	251.275	236.893	182.595		30.6594	31.3937	32.5813	345.255	203.353	187.373	160.129
	25.8847	28.6946	32.7432	417.014	269.404	240.437	181.681		26.398	26.3677	29.3695	362.423	208.458	185.969	145.957
	25.0407	30.6324	32.4285	433.913	257.966	189.702	131.736		26.5434	26.6768	28.4476	363.567	185.265	162.686	136.637
	23.235	25.3049	30.5174	424.456	258.737	227.797	177.63		27.2228	27.7046	28.7539	369.797	205.221	186.125	144.635
	31.039	34.5714	38.4404	434.251	254.767	259.766	183.741		27.7827	28.2803	30.3597	352.715	195.587	177.472	132.251
	22.5967	24.9724	30.0758	435.185	255.682	215.932	191.229		26.8606	26.7601	28.6405	356.325	193.786	144.871	157.32
	28.204	30.588	34.7413	429.619	264.524	226.673	150.581		25.8471	25.3411	27.757	379.744	200.111	145.985	137.589
	26.504	29.9436	33.5094	430.101	258.626	168.328	149.66		24.6373	25.6797	27.4779	369.55	205.811	145.106	135.923
	25.8043	31.5756	33.3344	442.337	255.584	231.616	131.564		26.2244	26.8889	28.1382	380.563	198.112	159.019	130.878
	26.5001	29.9023	33.5696	422.087	253.224	206.379	212.046		24.2161	23.8942	26.8599	345.676	200.846	168.831	155.485
	24.2463	27.541	31.9544	434.833	253.846	258.527	151.895		25.5579	25.5272	27.5611	344.151	189.547	162.265	134.072
	27.1913	29.913	33.9456	447.384	269.092	225.401	168.076		27.4026	27.2645	29.757	352.143	210.27	182.471	151.149
	28.2416	32.75	34.8726	445.548	253.385	165.049	159.279		26.1902	26.715	22.6847	356.475	217.959	191.676	130.854
	27.8809	30.2888	33.8617	478.389	239.31	224.034	161.335		25.6558	25.9668	28.7324	356.268	193.49	131.917	146.134
	24.1305	26.5562	32.6009	446.424	256.805	219.039	154.778		27.5738	27.7323	30.9196	346.316	200.219	185.024	157.406
	27.6893	30.7392	33.697	461.5	263.789	232.492	183.723		27.3717	27.063	29.5943	388.881	189.065	169.257	139.991
	27.0901	31.9574	34.749	451.455	255.455	216.111	153.625		28.4649	27.8115	29.7206	383.625	206.952	186.544	152.255
	26.8593	30.2032	33.7242	443.54	256.328	226.46	163.342		22.5045	22.4012	24.6222	395.655	210.893	172.404	156.11
	28.2953	31.0559	33.7353	454.905	241.808	158.625	207.061		30.3267	29.7278	32.0341	394.286	194.019	152.65	162.233
	26.0361	29.3252	33.0508	448.2	260.982	226.088	136.454		28.6327	27.3626	31.2931	389.783	202.61	141.997	148.778
	26.1198	29.0193	32.8315	441.281	232.927	187.857	149.012		29.7071	30.1453	31.6545	356.927	198.635	154.035	133.97
	29.195	32.8171	35.7323	469.253	247.956	211.059	146.103		27.4389	27.7394	30.6517	384.384	186.783	144.583	143.581
	25.8285	29.5764	33.1183	485.961	259.121	228.854	177.63		28.598	28.3609	30.8201	351.496	196.502	161.166	154.593
	27.1495	30.6679	33.8413	478.14	251.331	216.739	152.216		24.8261	24.1054	27.33	404.336	199.686	172.758	146.846
	28.9958	31.1857	35.3628	484.564	222.242	189.56	175.517		23.4386	23.8011	27.0397	382.346	186.306	135.519	140.094
	24.8627	29.0966	32.3618	498.199	224.443	183.513	158.625		26.8352	26.8693	28.5498	371.284	213.837	170.2	140.32
	26.6989	29.9994	35.077	485.618	233.645	202.684	187.044		27.6384	27.8271	29.9821	375.088	199.318	175.75	147.292
	26.7497	29.7767	33.335	455.593	262.893	230.365	143.555		23.1696	22.4766	25.6725	386.578	190.546	152.39	130.662
	27.8546	31.5598	35.7559	443.929	248.101	175.211	135.84		28.3522	27.5096	30.1152	329.464	212.421	138.711	156.78
	28.8028	31.7892	36.4752	444.367	266.924	251.61	170.765		25.959	26.686	29.7192	362.428	204.242	164.206	159.076
	24.9714	28.3724	32.0113	459.843	259.214	208.925	190.243		24.9136	25.2323	28.13	354.452	199.964	170.939	158.71
	30.4745	33.603	36.7653	453.61	259.669	253.285	177.844		27.0874	26.6391	30.0316	358.189	200.408	196.035	155.913
	26.8616	30.7061	34.3278	449.339	252.389	232.316	137.071		30.1885	29.4204	32.556	401.576	204.069	189.392	160.512
	26.3799	29.7517	33.1226	441.099	257.381	234.597	178.957		27.7444	27.6932	31.1889	365.855	194.175	180.451	156.08
	27.5354	30.9924	35.4	447.978	250.27	231.306	199.393		25.0189	24.8692	27.3761	372.012	197.375	200.479	142.184
	27.116	30.1231	35.0608	435.044	253.164	235.718	132.046		24.6837	24.9129	29.159	387.188	175.337	189.332	134.368
	24.9768	28.4957	32.3846	440.315	267.407	220.736	166.996		27.2874	27.9085	28.4625	374.239	200.877	146.76	157.237
	23.8139	26.4742	32.1211	442.869	254.204	215.306	139.919		27.0143	27.7131	27.6954	382.101	194.773	155.146	160.897
	25.8532	29.0867	32.4614	470.272	260.978	243.824	174.213		26.312	26.7447	28.7064	367.885	194.649	166.906	130.94
	29.8957	34.1764	36.1533	413	245.423	225.668	208.548		27.2302	27.9165	30.6055	371.357	203.697	169.166	147.83
	26.3377	29.7533	33.4861	421.927	273.869	269.232	181.681		27.7468	27.5094	30.3614	378.016	199.374	165.584	146.673
	26.8708	30.2987	33.9642	430.591	262.175	238.324	200.064		27.1058	27.1204	30.3201	387.683	201.566	162.434	164.038
	27.1182	30.3113	33.6216	411.925	244.202	212.764	188.539		28.8417	29.0778	31.1775	383.449	195.273	169.25	148.426
	30.5232	34.1654	37.909	419.18	261.727	266.355	229.439		25.4105	25.7298	28.6241	397.101	191.631	170.956	140.32
	28.6214	31.8811	36.6167	422.445	257.272	231.199	197.129		27.4441	27.2319	30.7847	393.953	200.267	172.675	145.114
	25.0234	28.8636	32.5205	404.587	252.129	213.768	198.641		25.2167	26.3979	27.9051	388.78	199.418	137.12	131.561
	27.8436	30.3988	34.7456	426.177	258.897	230.833	160.684		25.5092	26.4439	28.577	383.314	194.621	163.278	156.629
	25.6999	28.9693	32.657	416.826	252.658	233.338	167.154		30.7959	30.7213	33.0101	371.359	190.068	162.283	147.471
	29.1639	32.524	37.7251	422.672	254.071	233.587	213.979		30.9086	30.1705	32.3429	402.662	192.477	177.817	143.555
	28.2748	30.8716	34.4243	417.164	237.151	211.374	134.876		21.8659	21.6796	23.5372	353.444	182.551	172.175	130.142
	26.1837	29.4531	32.3684	419.717	261.461	233.051	172.324		24.6922	24.7643	27.5245	381.058	216.225	172.578	161.114
	27.5405	30.3184	35.0953	418.839	251.072	184.316	164.643		26.3269	25.6381	28.9744	373.557	203.843	174.787	167.488
	24.7297	27.3502	30.7772	407.598	260.609	271.037	199.816		30.2948	29.3948	30.5853	358.549	208.381	192.346	156.42
	26.1283	29.355	31.8242	410.369	241.636	234.779	200.877		26.986	27.3576	29.6526	376.259	215.513	172.925	166.984
	24.8425	27.8457	30.8708	402.963	253.051	269.692	190.243		28.9637	28.5555	28.2398	369.399	203.723	213.146	166.267
	24.7667	28.551	31.8871	431.109	246.86	237.4	213.525		26.9716	27.5156	29.0406	378.279	185.031	148.926	133.97
	24.3854	27.8668	31.2716	419.204	262.008	227.436	202.75		28.3332	28.1452	27.1226	358.436	205.51	199.694	169.214
	24.2927	27.8703	30.7651	417.363	255.693	207.359	192.928		24.899	24.7653	27.6803	373.874	219.039	184.717	153.889
	25.5476	28.9134	31.757	423.709	271.139	274.406	154.763		26.5826	26.3452	29.6961	369.66	208.573	200.594	163.109
	27.3404	30.5094	35.3089	413.617	255.333	229.2	194.765		27.9339	28.452	29.4325	363.027	196.295	173.425	145.34
	27.7012	31.6194	34.9699	426.937	256.986	231.431	160.942		28.9887	29.4739	31.6455	362.987	191.754	186.027	162.491
	24.2735	28.2803	31.3103	435.318	264.644	210.479	146.468		25.2689	24.9973	28.7823	394.832	196.888	151.149	138.107
	26.6685	30.6619	33.7844	419.805	253.958	240.783	209.663		26.2949	26.8455	22.7329	373.004	206.55	193.091	155.613
	25.5556	28.6841	32.1586	408.754	250.212	244.119	166.51		25.3475	25.5647	28.0621	359.23	199.816	192.369	144.941
	28.0463	32.0112	35.645	409.833	246.904	203.797	170.839		23.0825	22.3725	25.4891	357.653	204.136	201.865	149.043
	29.2343	32.3991	37.16	423.262	267.126	251.271	200.144		28.7401	29.0451	31.33	370.481	207.284	148.161	163.98
	26.581	30.0547	33.5932	408.052	238.687	208.233	130.193		28.8379	28.8851	30.7118	366.853	209.742	168.495	163.265
	27.1845	29.2337	32.8518	413.473	247.865	223.374	205.076		28.827	28.7112	30.9178	350.289	197.961	171.197	166.181
	27.5842	30.4078	34.828	442.369	257.893	218.96	198.191		25.9619	26.7781	28.9312	354.627	176.818	136.908	138.193
	25.4254	29.2852	33.514	413.557	254.967	263.945	189.702		23.9735	24.9042	26.4041	358.625	203.988	175.335	143.004
	23.6752	25.3101	29.7649	405.574	238.557	210.524	216.626		28.5594	29.097	30.5935	413.435	194.409	156.974	148.512
	24.6086	29.6166	31.1747	420.378	259.592	266.005	174.33		27.7552	27.9633	26.0727	386.023	202.17	147.897	142.697
	25.4823	28.3102	32.4761	419.131	260.485	225.227	131.754		27.0695	26.8657	29.2245	380.488	200.405	203.624	131.902
	26.8307	32.5598	34.6255	419.805	259.199	260.331	154.296		28.8298	28.1839	28.1322	346.792	190.475	189	150.718
	26.8073	31.2032	35.0356	419.226	249.592	207.21	187.814		25.9689	26.4143	28.276	373.254	200.037	147.453	152.832
	29.3527	32.6618	36.3703	411.75	244.001	210.2	192.849		26.5706	27.4524	29.9746	401.275	195.632	136.635	153.215
	27.4925	30.4147	35.0821	422.594	253.889	242.819	195.03		28.01	27.498	30.347	384.168	198.582	138.21	134.175
	23.7907	26.1208	30.186	479.824	243.948	212.118	132.852		26.6637	26.8252	30.1502	375.349	190.167	175.762	130.593
	26.4316	29.6351	33.765	475.865	261.302	231.055	130.662		26.8171	27.8145	28.898	388.773	194.165	179.465	147.713
	27.3062	30.9198	34.4818	463.707	258.734	225.152	195.044		22.8226	23.9769	25.6354	318.261	188.427	141.2	148.17
	26.1957	29.307	32.8531	457.641	262.403	245.216	157.711		27.8708	28.042	29.4039	357.439	212.477	176.818	157.144
	23.4667	26.423	31.5962	465.231	261.512	228.286	196.557		27.6083	27.6791	31.0463	342.28	203.91	168.328	160.32
	28.9142	32.1895	36.5044	444.01	247.798	197.34	189.395		24.1063	24.9923	27.2938	351.326	202.316	187.197	133.695
	29.0056	33.0442	35.4262	465.768	261.515	250.449	151.812		23.7582	24.5347	27.133	361.095	195.307	134.853	155.937
	25.8203	29.018	31.8511	488.032	255.228	225.134	163.001		24.2036	24.9178	27.7097	346.866	197.205	163.093	150.718

## Sheet: Fig. 1e
Figure 1e
	FWHM of MTs
	WF	RL Deconv.	Sparse Deconv.	ZS-DeconvNet
	168.638	118.711	204.951	150.855
	290.361	196.3	206.414	152.306
	168.176	119.451	190.762	130.438
	193.058	113.828	184.192	155.246
	146.53	123.924	248.293	160.281
	124.893	111.828	244.753	153.616
	235.594	168.281	192.907	167.058
	304.404	200.303	249.648	173.359
	129.1	376.748	232.94	134.758
	255.758	180.769	121.323	145.216
	330.189	142.903	201.242	161.495
	131.021	261.428	212.467	142.691
	294.229	181.637	192.886	158.06
	223.051	173.333	115.217	138.94
	217.108	157.888	143.009	152.334
	182.074	138.868	129.605	141.851
	144.166	122.225	127.074	176.29
	327.582	163.008	112.192	138.946
	264.867	121.861	186.78	174.007
	212.237	131.583	138.304	154.324
	270.999	237.286	162.865	169.201
	285.613	192.292	169.137	131.219
	249.048	219.472	163.151	150.941
	359.653	308.237	185.89	148.028
	311.762	262.076	172.764	142.247
	319.471	114.331	199.671	172.573
	192.755	158.748	206.358	150.748
	346.06	308.034	163.812	172.473
	170.802	161.951	118.859	146.955
	365.233	413.048	203.856	136.923

## Sheet: Fig. 1f
Figure 1e
	Time Complexity
	ZS-DeconvNet	RL Deconv.	Sparse Deconv.
	0.0721121	0.128539	1.22847

## Sheet: Fig. 2g
Figure 2g
	* Outliers (measured by 3 sigma criteria) have been removed from this source data
	Moving Speed (um/s)			Transportation Time (s)			Displacement (um)			Residence Time before Fusion (s)
	REs	LEs		REs	LEs		REs	LEs		REs
	0.52621	1.8166		22.6667	62.6667		3.15794	27.5622		20.6667
	4.54983	1.58412		11.3333	25.6667		21.4164	14.9715		5.33333
	1.59858	2.36472		22.3333	10.3333		9.42338	11.7582		29.3333
	0.430391	2.81388		29.3333	67		3.33606	49.6515		6
	2.85456	1.74776		8.33333	96.3333		6.73232	33.9072		4.66667
	2.00038	1.65174		4.66667	351.667		0.687065	80.1478		16
	0.285894	0.933389		22	4		9.13593	38.1663		12.3333
	0.876251	2.09665		12.3333	102.667		1.7137	0.10772		7
	1.37196	2.9839		24	238.333		6.88119	28.1514		4.66667
	0.511303	0.971327		11.6667	46.3333		5.89471	64.0372		15
	2.64428	3.00009		20.6667	42		2.70976	11.7113		8
	1.3658	1.45224		9.33333	110.667		12.1123	34.4128		6.33333
	0.630892	2.37044		21.6667	48.6667		9.09506	39.0443		41
	0.722318	2.97849		8	37.3333		1.24474	43.6824		19
	0.697375	1.3314		50.3333	74		7.10094	34.225		12.6667
	0.652399	1.74502		19.6667	30.6667		2.78864	13.3295		5.66667
	1.75546	2.01804		15	16		4.94286	19.7206		6.33333
	0.837396	2.09714		8	60		4.49393	17.8119		14
	1.32491	1.4349		7.33333	152.333		2.12182	15.6677		17.6667
	0.674198	1.80568		16.3333	12.6667		4.35572	37.3072		4.66667
	1.50448	0.701833		25	18.6667		6.02818	11.7673		8.33333
	4.44626	1.44454		6.33333	425.333		3.32134	4.55243		29.3333
	2.76955	1.92383		9	27.6667		1.25976	59.1724		8.33333
	0.454746	0.84418		2.66667	256.333		8.85113	17.9538		8.66667
	2.46598	1.16004		3.33333	243.667		6.25529	29.2345		6
	0.686643	1.05246		30	154.333		2.46995	31.5085		10.3333
	1.53436	0.667105		9	47.3333		0.94288	30.0612		6.66667
	4.02508	1.2685		13	40		9.36131	8.46382		16
	0.594025	1.08747		9.66667	128.333		1.39591	5.19752		20
	0.686411	2.08223		6.66667	133.333		2.66161	26.1672		18.3333
	0.806797	1.53102		13	3		7.98414	23.1182		24
	0.316774	2.07693		7.66667	11		1.44977	4.65273		9.66667
	2.14261	1.26604		22.3333	11		4.72041	6.52539		8
	1.08416	1.48321		21.3333	3		2.81746	8.85234		15.3333
	0.563134	0.967113		20	77		1.19056	1.84327		14
	0.714355	1.41911		26.3333	36		4.53165	29.6639		26
	1.07319	1.54246		12	45.6667		2.63333	15.4197		43
	1.23571	2.59824		12	43		1.68995	9.13272		7.33333
	1.18799	0.682289		16	27.3333		2.63054	13.5561		7.33333
	2.25093	1.29428		17.3333	3		3.18058	15.2879		6.33333
	3.06616	1.2642		38	74.6667		6.23993	5.91659		23.6667
	1.72937	0.855279		47	21		5.8875	16.7608		9
	1.22699	0.940569		8.33333	19.3333		4.09677	9.12482		11.6667
	0.598426	1.92687		7.66667	127		11.5126	7.66588		4.66667
	2.16714	2.39697		10.6667	11.6667		4.63431	17.6461		14.6667
	1.20855	0.78194		1.66667	13		0.452135	5.54383		40
	3.32485	1.3213		12.3333	10.6667		5.09665	13.1941		12.6667
	1.52478	1.03347		26.3333	46.3333		6.33691	9.81542		13
	0.955357	1.20616		6.66667	11.3333		8.77601	14.5608		18.6667
	2.13836	1.30068		11.3333	34.6667		2.93778	6.70418		7.33333
	2.36771	1.19437		2.33333	41		3.97699	7.64905		8
	3.14887	1.2362		22.6667	8.33333		6.60067	17.7247		12.3333
	0.851327	1.33311		13	26		1.95605	3.33176		6.33333
	2.84951	1.29893		26.3333	14.6667		14.6353	13.5204		9.66667
	4.14958	1.69872		11.3333	21.6667		9.4973	8.6504		15.6667
	3.78513	1.24235		4.33333	7.66667		8.60896	8.88899		21.6667
	1.07701	1.69051		5.66667	9		2.34882	4.67019		20.3333
	0.326438	1.29114		14.6667	14.3333		1.47397	6.90304		15
	2.21728	0.884489		27.3333	20.3333		13.2169	10.1507		7
	0.891899	1.73767		4.66667	14		15.57	6.63336		11.3333
	0.366437	2.58683		40	10		2.35537	9.28963		20.6667
	1.6252	1.05684		1	22		2.47646	4.10471		7.33333
	3.25715	1.85295		13	20		0.523555	8.44035		5.66667
	1.00111	1.57511		2	146.333		5.05946	12.5361		29.6667
	3.3427	1.11689		13.3333	17.3333		4.81465	35.559		7.33333
	0.679614	0.932404		13.3333	22		1.6879	2.13051		13
	0.476506	1.80622		25	11.6667		4.83419	8.37182		50
	0.526751	1.35195		8	7.33333		0.768117	17.4952		33.6667
	3.90647	1.38688		10.6667	23.3333		5.35705	12.4131		32.6667
	0.627773	1.00339		22.6667	6.66667		3.72467	4.72497		7.33333
	0.821782	1.7224		7.33333	11.6667		4.52605	5.93878		16.3333
	0.297619	1.89066		7.33333	14		0.888079	7.37187		10.6667
	0.829681	1.53379		2	21.3333		4.48963	6.85406		16.6667
	1.08523	1.43607		15.3333	4.66667		5.24754	7.56707		48.6667
	0.498265	0.973679		1	25.6667		1.74413	6.62125		14.6667
	1.54701	0.856157		20	18.3333		2.76647	5.34817		15.3333
	0.683937	0.916561		24.3333	29		1.54848	78.9291		18.6667
	0.393829	1.54434		21	171		1.66769	11.0633		20.3333
	0.575098	0.497071		15.6667	395		0.649949	8.84376		20.6667
	4.53328	1.03994		2.33333	8		6.79593	11.0395		3
	4.90788	3.11556		7.33333	21.3333		0.455339	31.8169		4.66667
	4.68084	1.41095		12.6667	43		1.06061	42.796		16
	2.57942	1.29366		21.3333	21		1.78001	5.74121		2.66667
	0.476505	1.17684		8	13.6667		0.720207	4.52248		5
	3.57862	0.682486		6.66667	33		1.8315	8.10845		4
	5.18145	2.21993		30	226.333		0.535877	9.41941		21
	4.91332	1.64574		14.3333	9.33333		1.14827	18.4914		6.66667
	3.61659	2.01339		17	16		2.84218	7.89119		3.33333
	3.84405	1.57655		53.6667	32.3333		3.55261	38.0132		7.66667
	1.86601	1.53037		34.3333	29.6667		2.99115	5.88104		6.66667
	1.17602	0.975209		45.3333	51		1.70187	4.01154		2
	3.20096	1.89807		8.66667	143		0.881447	15.544		4.66667
	0.84284	0.866101		17.3333	10.3333		3.16717	17.5646		3.66667
	1.1086	2.0728		11.6667	3.66667		1.2064	20.4574		14
	0.37006	1.00397		19.6667	351.333		1.33956	29.7113		6.66667
	0.949652	0.879887		49.3333	48.6667		1.47979	9.11301		6.66667
	2.96581	1.77747		2.33333	39.6667		6.31739	9.59518		11.6667
	0.806398	1.66547		18.6667	49.6667		12.857	50.6173		18
	0.796042	1.88874		3.33333	74.6667		8.07839	18.4701		8.33333
	2.46844	0.677227		5.66667	157.667		6.4667	8.40789		10.6667
	0.609205	1.17178		20.3333	335.333		3.38875	16.5012		3.66667
	3.69067	1.60168		19.6667	416		0.788089	20.3529		4.33333
	1.40039	2.54814		21	50.3333		0.850432	33.0937		14.3333
	1.6212	0.982758		20.6667	13.3333		1.68044	39.7491		21.3333
	1.73641	1.73013		4.33333	20.6667		5.6235	49.7194		13.3333
	1.88617	1.53023		2.33333	89		9.92364	20.7225		9
	4.10388	1.19328		4.33333	21		7.1936	5.44322		10.3333
	0.744934	3.35842		6.33333	7		6.99871	13.53		30.3333
	3.04024	0.476903		1	69.6667		3.22202	20.7251		11.3333
	1.71804	2.11668		4	52		11.535	13.3254		11.3333
	1.04242	2.90072		3	15		3.9033	11.4093		11.3333
	2.1201	0.965149		17.6667	18.3333		1.08025	8.41558		13.6667
	2.40538	1.78091		15.6667	5.66667		8.312	16.6828		14.6667
	1.15293	1.66714		1.66667	469.333		3.40146	8.31507		3.66667
	3.55826	2.28738		5.66667	5		1.43082	6.63805		8.66667
	1.43656	1.51882		5	17.3333		0.84425	6.93508		7
	0.443699	1.68901		7	13.3333		4.74855	53.6484		6
	1.61411	2.32573		29.6667	27		3.25696	6.83385		14.6667
	1.00373	0.911295		8	11.6667		2.08764	12.5255		15
	1.01271	2.24686		2	18.6667		4.77467	6.03023		9.66667
	3.54385	1.43096		11.3333	9.33333		4.62421	17.7394		6
	1.36305	1.82648		5.66667	7		3.08744	8.74818		2.66667
	0.855592	1.0583		1.66667	460		3.08724	10.7881		5.33333
	1.0348	1.58778		8.66667	291.333		1.74756	7.15567		8
	2.16354	1.58101		9.33333	10		13.7294	8.36887		5
	3.74608	1.19895		18.6667	10		8.35705	43.0868		3
	2.86243	1.6865		12	60.6667		7.84674	53.5663		7.33333
	3.33635	1.53409		15.6667	23		6.38329	11.9924		9
	3.49287	2.11041		15	390.667		6.27891	7.84076		6
	2.16945	1.7098		19.3333	16.3333		11.8659	26.3274		11
	1.14429	1.62274		11	14.3333		2.87944	9.45814		19
	1.06711	1.17417		36.3333	41.6667		19.9955	76.7147		7
	3.91439	0.797523		15.3333	15.6667		5.57677	12.3964		20.3333
	1.67867	2.9552		21	10.3333		5.1745	6.52319		17.3333
	1.42976	1.85071		10.3333	43		4.83455	19.497		30.6667
	1.27388	1.9344		30.6667	4		20.6368	9.47403		17.6667
	1.17882	1.24521		19.3333	32		8.98292	6.16108		20.6667
	2.1289	1.197		6	14		6.66986	9.12093		4.33333
	3.14124	0.849555		36	43.3333		12.426	2.7632		29
	5.26968	1.574		21.6667	28.3333		3.01744	23.8149		2.66667
	4.06749	1.67809		15.6667	25.6667		3.86058	8.63144		17
	4.74487	1.14644		11.6667	4.33333		2.17985	13.2699		12.6667
	3.14023	1.03855		16.3333	26.3333		3.06224	20.1983		3.66667
	4.12306	1.8623		17.6667	63.3333		5.08308	13.5245		30.3333
	3.75314	1.94243		31	32.6667		4.79204	5.85296		6.33333
	3.04489	1.18431		16	6.66667		2.0285	11.2407		8.66667
	3.25761	1.4646		12.3333	26.3333		4.97095	19.2883		8.66667
	2.68123	1.48105		12.6667	20.6667		2.10657	6.26468		38.3333
	2.06793	2.13358		1.33333	556.333		9.25568	4.95798		8.33333
	1.56465	2.34239		5	442		10.0476	18.8345		6
	2.74123	2.84273		19.3333	3		18.5274	7.09996		6.66667
	2.04337	1.23884		8	17.6667		4.02662	39.2659		9.33333
	1.49261	0.871812		16	13		7.24671	68.2625		4.33333
	3.60859	0.966119		8	4.66667		3.22783	4.79235		5
	3.38944	1.74796		7.33333	17		10.7802	6.30419		5
	2.92579	1.09487		4	4.66667		3.6185	7.39841		6
	4.27045	0.953922		13.3333	15		3.25343	3.96405		11.3333
	4.32703	1.53271		9.33333	7.33333		9.2245	6.08587		4
	1.66026	1.28541		37.6667	8.33333		1.96469	5.62239		12.3333
	0.844163	1.35379		15.6667	7		2.38021	6.47265		8.66667
	1.73801	1.78376		2	29		5.50436	11.4804		17.6667
	0.427503	1.25473		16.6667	39		8.66237	4.29892		20.6667
	0.606456	0.788041		2.33333	37.3333		16.6677	4.82666		19.3333
	2.82264	0.933978		28.6667	15.6667		5.09528	5.54141		13
	0.799201	1.7306		2	5		7.18865	13.7303		16.3333
	0.949393	1.68032		12.3333	9.66667		3.23795	10.0851		4
	1.35316	2.04582		1.33333	24.6667		8.54549	2.11298		13
	1.12526	0.517369		8.66667	35.3333		7.61699	9.58813		4
	0.730706	1.12025		7.66667	20.6667		4.97207	3.36912		24.3333
	2.72442	2.30963		2	10.6667		4.25268	6.38608		18.3333
	0.619774	2.1487		2.33333	333		1.86771	10.6687		10.6667
	0.869237	1.34172		1.33333	5.33333		5.7962	9.51749		9
	1.37812	1.25159		7.66667	12.3333		0.726389	8.17852		4.66667
	1.33366	1.92129		6	10.3333		18.2225	7.42359		29.6667
	3.45791	2.19715		15.6667	38.6667		8.22558	27.4949		7.66667
	2.39721	2.25282		12.6667	8		7.04812	2.16898		5.33333
	0.798332	1.38274		26.3333	33		13.1686	10.4954		8.33333
	3.01982	0.931664		19.3333	36.3333		13.2927	7.02338		6.66667
	0.854717	3.37976		6	43.6667		9.74988	9.49177		7
	3.15662	2.49471		11.3333	215.667		3.51082	12.3474		7.33333
	1.09022	2.11653		1.33333	164.667		13.0302	6.20978		6
	1.55971	1.23856		18.3333	24.6667		3.85868	45.6649		13.6667
	3.45975	2.00303		12	516.333		1.53483	32.2886		9
	1.80838	2.05919		6.33333	12		3.57551	14.2502		13.3333
	1.69863	1.665		13.3333	30		1.36903	113.223		8.33333
	3.64118	1.26369		22.6667	69		1.5036	6.20024		9.66667
	2.29672	1.36616		9.66667	21.3333		3.88121	24.1205		14.6667
	2.64489	2.10744		2	23		3.32166	27.7994		10.6667
	4.17217	2.23824		21.6667	428		4.13043	23.8108		6.66667
	0.772884	1.57268		24	8		5.40354	12.4937		13.3333
	2.84714	1.69701		5.33333	25.6667		4.55676	91.4076		30.6667
	4.95766	1.58281		5.33333	144		2.2064	15.1269		17.6667
	0.999254	1.49635		7.33333	655.667		11.0799	22.2291		13
	1.72818	2.05278		5.33333	106.333		5.40714	75.2963		13.3333
	3.44388	2.02706		11	69.6667		5.79882	56.2872		48.6667
	1.51501	2.60167		12	13.3333		3.8665	36.4211		10
	1.2206	2.57939		33	160		6.15686	8.60151		17.6667
	1.18289	3.0569		20	42.6667		3.33629	58.5916		36.6667
	0.718488	2.42471		1.66667	24		8.27956	18.7253		17.3333
	1.82123	1.94215		9.33333	39.6667		3.97081	13.0405		5
	2.81712	0.934269		44.6667	555.667		12.1395	23.7355		3
	0.566315	1.28089		9.33333	317		2.69419	137.892		5
	2.485	1.76265		30	98.6667		5.44945	72.9817		10.3333
	1.41963	1.71803		4.33333	174		5.8526	50.5438		21
	3.46461	0.794687		9	64.3333		2.34365	76.0089		8.66667
	4.3217	0.855103		2	93.6667		2.07381	46.5472		10
	1.86425	2.14534		1	599		2.03152	69.0688		17
	1.07705	1.02392		3	38		8.09303	172.781		2
	1.31993	1.65572		32	39		11.9806	28.9934		38.6667
	2.58934	1.79315		23.3333	530		5.20856	27.4494		3
	4.45217	2.31924		4.33333	603.667		3.34743	104.499		29.3333
	0.362166	2.23388		1.66667	593		11.6903	159.326		7
	1.52513	1.80256		4.33333	50.3333		2.03255	117.438		16.6667
	2.75279	2.57258		13	342.667		2.55685	19.1728		18.6667
	0.900214			1.66667	34		11.5389	69.7425		18
	5.00585			4	291.667		7.57718	22.5463		15.6667
	1.93646			25.3333	8		8.04754	67.1791		25.3333
	2.14113			2.33333	366.667		3.06297	0.170198		4
	1.56022			4.66667	139.667		11.6232	64.6651		4
	0.914307			39	527.333		3.42151	51.9107		10.3333
	1.04019			11	27		6.27143	77.1389		31.6667
	1.57107			20.3333	613.667		2.40249	13.4008		5.66667
	1.90556			9.33333	8.33333		1.52674	12.4239		6
	3.09221			9.33333	57.6667		5.60718	24.201		6.66667
	1.73158			42.6667	132		10.2297	70.7393		4.33333
	2.45939			7	174.333		2.27104	66.9566		6.33333
	1.44998			12			5.35335			13.3333
	0.819259			2.66667			5.07736			8.66667
	2.62167			13.3333			6.44601			6.66667
	2.74996			3.66667			4.01736			4.66667
	1.26671			1.33333			10.0421			4
	1.51705			15.3333			10.905			10.6667
	1.96143			48.6667			4.70312			47.6667
	1.71994			9.33333			10.0987			51
	2.47156			7			8.40583			43
	2.43819			2.33333			1.33153			7.66667
	0.725826			8.33333			3.50546			2
	0.907543			4.33333			8.02821			35
	1.63086			11.3333			11.3542			12
	0.983059			36.6667			2.65841			5.66667
	3.24682			1			6.2121			7.33333
	1.44084			4.33333			4.50318			48.6667
	1.25139			2.66667			2.60036			4.33333
	2.3635			5.66667			2.20559			21.3333
	0.665882			7.33333			2.34808
	2.85346			5.33333			4.21274
	3.06492			5.66667			2.70591
	2.61995			2			1.88219
	1.47813			1			14.8603
	3.62906			18.3333			3.43493
	1.53322			2.33333			5.77268
	4.47844			15			3.47977
	3.68251			7.33333			5.18719
	1.21202			13			6.27293
	2.31281			7			4.57771
	1.3918			8.66667			3.84634
	2.36266			15			8.26657
	2.85722			25.3333			4.09823
	1.28889			18.6667			7.2684
	2.3863			6			3.8346
	2.75575			2			3.65913
	1.40854			20.6667			2.83714
	2.5772			4.33333			5.3054
	1.41827			22			4.04745
	0.897764			20.3333			9.33004
	0.526127			3.66667			1.59111
	1.27061			1.66667			3.07048
	2.58826			13.6667			5.17318
	1.98781			18.3333			2.30815
	1.68848			4			4.94129
	2.60845			14.3333			5.31175
	0.545144			3			5.8362
	4.8326			6			2.47398
	1.13134			5			4.05079
	1.85631			1.66667			7.21789
	3.16557			18.6667			16.2117
	1.99553			5.33333			1.2275
	1.80825			4.66667			3.15265
	4.54228			2.66667			4.46011
	1.30253			26			3.79285
	1.28433			1.66667			3.0813
	2.15545			4.33333			6.71967
	2.07584			3.66667			2.525
	1.61102			5.66667			9.7737
	1.11818			2.66667			5.58609
	0.878228			19.3333			2.60354
	5.1505			6			6.04829
	0.7676			11.3333			3.33195
	2.26962			28.3333			5.76784
	3.58766			5.33333			4.20371
	2.63079			8			3.15666
	1.68556			2			6.8496
	1.56799			31			2.7554
	2.71437			3.33333			3.73858
	0.542481			8.33333			6.05574
	1.64865			1.66667			1.4192
	2.83739			6.33333			6.42245
	1.44551			9.33333			2.43617
	0.658234			11.3333			3.34884
	1.81286			1.66667			9.3618
	1.67733			11.3333			2.1515
	2.16588			1.33333			6.46812
	2.34317			9.66667			2.31142
	2.65326			4			3.43978
	3.49527			7.66667			3.73067
	1.48681			7.33333			6.23315
	2.54448			15			3.65906
	1.85439			11.6667			4.12829
	0.448772			13.6667			4.0631
	1.86745			2.33333			2.117
	3.30311			9			7.16083
	0.676409			2.33333			1.61554
	2.31803			24.3333			2.86647
	0.950126			3.33333			9.22338
	2.2556			1.33333			5.39448
	3.26123			15.3333			1.59319
	0.576221			2.66667			4.78044
	2.49147			18.6667			4.24791
	2.75186			12.3333			2.83964
	3.9636			9			3.39097
	1.1972			19			5.81651
	1.41725			18.3333			8.34878
	0.986032			66.6667			2.56956
	1.60551			57			14.0626
	1.60662			19			18.5872
	1.32282			15			3.62546
	2.52271			2			4.34844
	0.446344			1.66667			3.44608
	0.973995			16.6667			4.09068
	1.84828			2			6.22059
	2.53123			15.6667			2.94661
	4.70802			58.6667			9.33913
	0.731519			11.3333			2.57179
	2.28864			2.66667			4.26023
	0.938541			18.3333			5.45951
	1.76314			11			1.2402
	1.88523			37.3333			6.09699
	1.84797			2			1.93944
	0.935569			8			2.99536
	0.357635			17.3333			7.78375
	2.00711			3.33333			1.84519
	3.19178			2.66667			6.33761
	0.990462			9			5.51728
	5.12641			4.33333			9.18066
	1.54531			9.66667			0.741708
	4.00278			6.66667			4.203
	1.8445			35			2.65508
	1.3112			2			5.52749
	0.726619			10			1.88008
	1.834			12			9.46932
	3.58081			1.66667			2.38198
	1.34751			21.6667			2.86315
	0.760027			15			1.18621
	1.00173			2.66667			6.71429
	2.92227			13			2.78571
	2.13974			1.66667			7.19927
	1.21721			10.3333			5.55333
	1.88634			2			1.4191
	3.98627			20.3333			3.09688
	2.91764			8.66667			2.92144
	2.32394			2			6.13756
	3.81031			4			3.18364
	4.32914			3			2.53112
	1.96226			21.3333			7.63965
	4.27375			39			1.12561
	3.01262			1			1.12045
	2.85346			1.66667			3.65285
	3.13573			4			1.9721
	3.80284			1.66667			4.99853
	4.92679			6			7.60629
	2.99781			1.66667			4.81701
	1.90686			4			3.03929
	3.36876			2.33333			2.28455
	3.86893			30.3333			2.08127
	0.629173			3			3.73928
	2.241			1.33333			3.24511
	2.69709			10			3.2315
	4.40051			18			1.07871
	4.39039			24.3333			3.15408
	4.34869			5.33333			3.00167
	3.32189			5			8.1963
	3.13586			3.66667			4.59954
	2.11883			19			2.24528
	3.94948			16			9.85467
	3.61747			13.3333			8.18514
	3.54747			3			3.80336
	1.44688			2			16.4193
	2.46242			74.6667			10.1305
	2.34073			5			15.0792
	2.89159			42.6667			4.52916
	3.50721			5.33333			14.3743
	2.51315			29.6667			19.3835
	2.4395			8.33333			6.97493
	2.68248			7			7.61538
	2.57396			6.33333			18.3638
	4.73251			24.6667			5.70276
	3.47418			1.66667			14.892
	4.00695			6.66667			10.1689
	2.33355			11.6667			10.2345
	4.74245			4.33333			11.5191
	3.24565			3.66667			2.81187
	1.4682			11			6.99576
	4.04145			7			21.0049
	3.00095			23.6667			16.4481
	4.42832			11.6667			9.88235
	2.89204			5			18.8105
	3.61186			5.66667			13.1432
	1.92996			48			12.0282
	3.22823			80.3333			17.1171
	3.62388			10			11.9469
	1.23843			58.3333			6.40245
	4.68757			35			6.4075
	1.61963			7			3.37896
	4.56008			7.33333			7.08539
	2.26811			8.33333			24.9949
	2.72249			8.33333			17.829
	2.93964			33.6667			6.29287
	2.5443			19			27.9605
	4.65629			8			31.5459
	1.62307			17.3333			6.21141
	2.82222			24.3333			5.54984
	4.52971			15.3333			27.3258
	2.27821			10			9.27803
	2.257			8.66667			1.03344
	2.38923			3.66667			25.1007
	1.66528			7.33333			22.6287
	2.34049			17.3333			25.2724
	1.80915			18.3333			13.2545
	3.41506			15.3333			19.4014
	4.89009			5			15.6838
	1.7152			16			22.1225
	2.05			10			18.224
	4.08997			6			10.1543
	2.14483			14.3333			5.64796
	2.60873			6			16.3369
	0.974986			12.6667			14.8727
	4.58174			5.33333			11.3227
	2.93091			20.6667			12.7712
	3.78098			3.33333			10.3567
	2.79613			27			9.70212
	1.16405			2.66667			10.7139
	1.7233			9.66667			25.7794
	2.28114			15.3333			6.31443
	1.83823			3.33333			16.9314
	4.50895			23			24.2596
	3.74791			44.6667			14.0223
	1.75912			14			13.5269
	4.30619			10.3333			10.8162
	1.68786			4			11.3247
	1.28106			44.3333			11.819
	2.35607			6			16.4292
	4.29349			21.6667			10.3892
	0.422215			15			15.0878
	4.46547			51			7.46022
	3.04464			14.3333			8.08038
	4.82932			3.33333			5.88306
	2.45606			3			9.55501
	3.21815			8.33333			8.70673
	1.38215			6			17.7917
	3.15559			6.66667			6.51589
				59.6667			4.96569
				5			17.695
				56.3333			11.2207
				14.3333			17.0682
				44.6667			16.9815
				10.6667			2.29269
				12			13.4512
				8			9.22035
				24			8.52322
				5.33333			18.6772
				7.33333			7.85915
				5			11.7561
				36.3333			5.38941
				11.3333			8.994
				12			7.61092
				2.33333			11.9048
				5.66667			10.6516
				6.33333			1.26718
				23.6667			20.9559
				26.6667			11.9139
				4.33333			13.5398
				8.33333			29.0626
				35.6667			5.95822
				50.3333			5.62077
				4.66667			11.3322
				25.3333
				6
				25.3333
				23.3333

## Sheet: Fig. 3d
Fig. 3d
	PSNR of F-actin (dB)					PSNR of Mitochondria (dB)					PSNR of ER (dB)					FRC resolution (nm)
	Noisy LLSM	RL Deconv.	Sparse Deconv.	ZS-DeconvNet		Noisy LLSM	RL Deconv.	Sparse Deconv.	ZS-DeconvNet		Noisy LLSM	RL Deconv.	Sparse Deconv.	ZS-DeconvNet		Noisy LLSM	RL Deconv.	Sparse Deconv.	ZS-DeconvNet
	26.8203	25.6451	28.3767	30.8132		22.3413	20.8918	23.5987	25.068		24.3304	24.4887	25.5488	27.2728		625.076	361.699	153.368	199.291
	24.6996	23.2142	26.7055	28.138		22.6049	21.1789	24.1111	25.5265		23.644	23.3054	25.3671	27.2413		642.756	370.453	221.047	226.718
	24.6076	23.1866	26.5977	28.237		25.4489	24.6348	26.4578	27.9693		24.4635	25.6445	25.7376	26.6967		662.338	389.947	253.677	199.607
	25.1956	23.5692	27.1351	28.6522		25.8411	24.6896	26.8454	28.5387		25.0355	26.0557	26.3025	27.3576		534.247	365.957	228.363	173.006
	20.704	19.4284	22.3233	25.547		25.7204	24.7213	26.7248	28.3165		25.3348	25.804	27.0268	26.8483		520.985	306.44	195.173	226.204
	25.3905	24.1811	27.3021	29.4491		25.0692	24.4972	26.129	27.292		24.4706	26.0402	25.781	26.7431		581.493	335.904	240.744	198.053
	24.9453	25.0961	26.5015	28.6792		24.9633	23.5488	25.9703	28.0057		28.3109	28.4614	29.3397	30.7829		548.336	344.74	248.692	217.957
	25.0102	25.1473	26.5608	28.7355		23.141	21.226	24.2449	26.2733		27.843	28.0484	28.9559	30.1514		493.413	299.586	167.508	202.108
	25.2567	24.8885	26.9899	28.918		22.6174	21.6175	23.1961	25.0751		26.0463	26.6417	27.743	28.7764		602.394	392.72	244.426	246.647
	25.2537	24.892	27.0149	28.9104		23.3678	21.8484	24.1437	26.0592		26.0169	26.6834	27.6404	28.7014		491.45	334.126	220.137	213.442
	25.8291	25.5334	27.608	29.1566		22.7585	21.7529	23.3448	25.2468		24.458	24.4005	25.6193	27.559		605.981	387.225	204.426	232.953
	21.6215	20.677	23.2755	25.6467		20.9588	19.9103	22.7799	22.9286		23.2084	23.1977	24.4388	25.8093		485.113	286.219	208.153	201.137
	25.1594	25.2436	26.7511	28.8389		26.4034	24.6067	27.4559	28.2163		23.9092	23.7621	24.9181	27.1137		576.202	361.858	107.587	234.258
	24.4931	24.0819	26.1804	28.3579		23.8548	23.8055	24.4532	26.4855		22.8691	23.6809	24.1421	24.9677		511.073	347.657	291.701	253.589
	24.5599	25.0581	26.1146	27.5165		24.5734	23.1188	25.6892	27.0095		23.1805	23.3773	24.3352	25.3522		745.66	368.906	276.797	214.861
	23.2395	23.7923	24.8521	25.8736		23.7423	23.7129	24.3487	26.3495		24.0314	24.4374	24.9859	26.8028		555.025	351.256	218.262	226.762
	28.1474	27.2486	30.0687	31.6597		27.1026	25.8011	27.9862	30.3496		23.6886	24.4042	24.7808	26.1661		631.39	387.016	198.026	219.349
	24.3361	24.6856	25.9584	27.0589		24.1866	24.0665	24.7696	26.9244		23.5605	22.9016	25.0367	27.2782		576.619	333.835	263.429	198.532
	27.9191	26.9734	29.7692	31.4446		20.5319	19.6213	21.5209	22.8176		22.1774	21.543	23.8856	25.1134		650.359	384.819	226.165	156.486
	23.6164	24.3727	25.1647	26.4228		20.2558	19.1137	21.3467	22.5357		24	23.3779	25.2749	27.0623		616.755	356.203	202.086	226.787
	27.4889	27.0079	29.3572	31.5348		19.7725	18.52	20.9176	22.044		24.2419	23.7765	25.5017	27.2711		499.118	328.314	208.502	223.829
	25.593	26.5512	27.1997	27.1269		19.1236	17.7708	20.2405	21.5067		22.5531	21.6634	24.083	26.2089		490.553	323.998	154.148	259.984
	27.0911	25.7252	28.5079	31.1902		22.6707	21.0853	24.0475	25.249		25.3025	25.5639	26.3182	28.33		702.822	412.065	266.857	264.133
	27.8063	28.7092	29.5095	29.9119		20.0279	18.8232	21.1516	22.2203		21.5222	20.437	23.0615	25.1359		580.103	329.989	255.818	179.086
	27.0438	27.7306	28.86	29.0066		23.3499	22.0556	24.5665	25.8043		24.4626	23.4819	25.7195	27.2572		435.861	288.765	156.884	218.635
	28.7276	29.5839	30.3851	31.0261		24.0065	22.7605	25.2227	26.8263		25.4336	24.7909	26.8641	28.7074		518.348	317.272	217.142	206.278
	27.6191	28.3707	29.4129	29.4372		23.3611	22.0706	24.5703	25.8287		24.8244	24.936	26.1623	27.9837		452.364	222.522	150.59	125.824
	27.05	27.7861	28.8612	29.0001		23.1911	21.9572	24.4102	25.6015		24.2915	24.2924	25.6071	27.1185		497.743	316.559	242.118	218.26
	27.9274	28.012	29.5681	29.457		23.9279	22.7257	25.096	26.7742		22.8015	22.5484	24.2663	25.9943		611.319	360.291	255.585	149.689
	24.8918	25.3523	26.0833	27.0882		21.0901	19.8484	22.5276	23.0797		22.9408	22.6114	24.2885	26.1778		457.966	285.861	161.888	204.428
	25.6086	25.8634	26.759	27.8537		20.6866	19.4618	21.8538	22.8632		26.1552	26.777	27.4457	28.7358		500.473	270.507	194.029	140.866
	25.6924	26.0543	27.0514	28.2881		19.4301	18.3388	20.2585	22.0257		25.921	26.7837	27.192	28.6392		488.623	301.068	235.357	195.548
	28.6927	29.5246	30.0239	31.2972		20.7183	19.5158	21.697	23.3561		24.3638	24.1583	25.7539	27.803		484.063	311.412	161.327	199.864
	27.138	25.7557	28.4986	31.1933		22.5742	21.0676	23.9803	25.1459		26.7313	27.0055	27.7506	29.9847		531.891	297.66	135.195	195.917
	26.9967	27.3765	28.727	29.8114		21.6417	20.5286	23.2139	23.5846		22.4723	22.2399	23.8679	25.3724		566.97	344.316	229.389	170.999
	24.685	24.6808	25.6948	27.2822		20.4675	19.1084	22.1123	22.398		26.0754	25.8126	27.4783	29.528		476.177	304.741	198.46	204.412
	24.9865	25.202	26.2407	27.6325		19.9128	18.4959	21.6211	22.1529		25.2095	24.6791	26.6905	28.8864		642.601	390.718	269.613	211.31
	25.3722	24.956	27.1813	27.746		19.7275	18.1654	21.2745	22.2418		29.9097	26.9235	26.1477	26.9439		693.221	403.626	270.64	198.332
	28.4112	29.6671	30.2399	30.1972		19.7916	18.3297	21.457	22.3277		25.3155	27.1211	26.9815	27.3014		778.302	430.928	254.218	138.675
	26.5772	28.0315	28.5233	28.5758		19.6876	18.2074	21.32	22.2352		26.1204	26.5666	27.2894	28.9504		792.92	475.287	210.675	271.304

## Sheet: Fig. S3b
Supplementary Fig. 3b
	alpha	0.1	0.5	0.75	1	1.25	1.5	2	3	4	5			beta1	0.1	0.5	0.75	1	1.25	1.5	2	3	4	5		beta2	1	4	9	12.25	16	25
		24.1118	29.2617	32.6662	33.0713	32.1275	31.692	31.0217	27.2119	25.7632	24.486				32.1414	32.7727	32.694	33.0713	32.3593	32.3384	32.2398	32.5853	32.5348	30.8599			23.3523	25.3792	30.861	33.0713	30.4186	26.2147
		24.3835	29.1767	32.9835	34.1439	33.1714	31.7176	31.7993	28.3855	26.3466	24.9948				33.0021	33.2842	33.0866	34.1439	33.0659	32.8909	33.0254	32.6474	32.4816	30.6198			23.741	25.88	31.5466	34.1439	30.7529	26.6199
		26.1912	30.4607	34.8359	35.5924	34.5249	33.5471	33.2461	29.6983	27.7787	26.7257				34.5342	35.1568	35.3513	35.5924	34.4276	34.8216	34.9604	34.839	34.0023	32.809			25.4453	27.5719	33.1531	35.5924	32.5374	28.1305
		28.6561	34.8891	37.5349	38.0434	36.9233	35.7349	35.6871	31.8184	29.6845	28.5886				37.2142	37.6158	37.4396	38.0434	37.0189	36.7843	36.7481	36.7601	36.3689	35.5105			27.6617	29.9335	35.7562	38.0434	35.0381	30.5734
		27.6926	32.154	35.0995	35.6404	35.0152	34.1071	34.122	31.7233	29.7747	28.7033				35.4359	35.9065	35.3944	35.6404	35.6056	35.4216	35.1789	35.2961	35.0699	33.8733			26.7529	28.8802	34.2545	35.6404	33.4442	29.3954
		23.6397	27.8115	32.1188	32.8781	31.3304	30.2074	29.7605	26.2406	24.6508	23.4588				31.9125	32.4558	32.3032	32.8781	31.9967	31.9092	31.5667	31.197	31.6631	30.5653			23.0274	25.0888	30.5915	32.8781	29.8609	25.5823
		26.3727	32.9808	35.7795	36.3098	34.9048	34.1136	32.471	28.9841	27.2416	25.9727				35.0527	36.0362	35.5402	36.3098	35.8235	35.0924	35.5275	35.385	35.1224	33.5487			25.5918	27.6784	33.7475	36.3098	33.0891	28.3872
		23.9713	28.4401	32.3652	32.9341	31.9146	30.7234	30.9983	28.7394	26.9082	25.1795				32.1102	32.4366	32.2714	32.9341	32.7609	32.1234	32.2915	32.7666	31.5999	29.9361			23.1122	25.2135	30.8058	32.9341	29.7733	25.6579
		24.8119	29.806	33.9788	34.5579	33.9232	32.5563	32.5971	28.2861	26.433	24.9907				33.6441	33.365	33.6212	34.5579	34.0882	33.9743	33.7432	33.9167	34.5625	32.7447			23.9738	26.0706	32.0471	34.5579	31.3285	26.8656
		24.0175	27.2434	34.086	35.3439	33.4864	32.6595	33.1655	30.074	28.4725	26.0027				33.8113	34.6652	34.5255	35.3439	34.7326	34.9733	34.6184	34.3779	33.6088	30.7955			23.1251	25.2075	31.4662	35.3439	30.8649	25.8696
		23.8919	29.6477	32.8475	34.3142	32.1221	31.2184	31.2011	27.3194	26.0583	24.3892				32.9932	33.1227	33.2863	34.3142	33.2735	32.7027	32.9856	32.9952	32.7239	30.7134			23.0171	25.1307	31.3081	34.3142	30.2146	25.5399
		23.9567	27.9106	33.1509	34.1376	32.8561	31.3947	31.7704	27.4509	25.5267	24.2145				32.8652	33.0267	33.0574	34.1376	32.6496	32.7009	32.6484	32.469	32.341	30.7614			23.2267	25.1759	30.9435	34.1376	30.3765	25.6185
		23.857	27.7131	33.102	34.2752	33.0251	31.7753	31.973	28.9246	27.0716	25.2113				32.9686	33.2845	33.4651	34.2752	32.9645	33.4328	32.9916	33.3601	32.667	30.2715			23.1096	25.1768	31.1047	34.2752	30.4407	25.845
		24.3818	29.3138	32.4522	34.1772	32.6287	31.3353	30.1638	26.773	25.1041	23.8943				33.0644	32.9436	32.9414	34.1772	33.5155	33.2131	33.1304	33.1342	32.1015	31.3645			23.826	25.9265	31.4946	34.1772	31.0315	26.3181
		24.1236	30.3718	33.201	34.0591	32.5942	31.4513	30.4802	27.5172	25.5175	24.0784				32.8214	33.4328	33.0327	34.0591	33.3055	32.8008	32.9181	33.241	33.2525	30.8478			22.9724	24.9207	30.8486	34.0591	30.3831	25.4031
		24.3683	30.1044	33.1055	34.1085	32.6503	31.4956	31.9556	28.6931	26.6777	25.0582				32.8449	33.3187	33.347	34.1085	32.9174	33.4891	33.1833	33.2219	32.9404	31.4024			23.4372	25.5771	31.4004	34.1085	30.6753	26.0286
		27.4982	31.8531	38.2376	38.9196	37.0097	35.6778	36.2747	32.1906	30.1973	28.3609				37.1951	37.8814	37.9961	38.9196	37.5591	38.1557	37.2907	37.8673	37.4017	34.8364			26.7231	28.9051	35.3454	38.9196	34.3181	29.6302
		26.3825	29.6502	35.388	36.6224	35.1581	34.1638	34.9203	31.3584	29.5577	27.5359				35.5114	35.8757	35.687	36.6224	35.4204	35.2562	35.2254	35.597	35.6919	33.1877			25.5793	27.7507	33.6359	36.6224	32.5203	28.1915
		27.3215	33.336	36.4926	37.0651	36.3326	35.1019	34.1008	29.9983	28.2961	26.8669				36.9803	37.2397	36.7392	37.0651	37.2385	36.6049	36.9008	36.5185	36.0413	34.3472			26.3444	28.6486	34.8523	37.0651	34.1486	29.5999
		24.0579	30.4125	31.3076	32.0459	30.9873	30.7208	29.4455	26.9857	25.269	23.7237				31.5636	31.7935	31.6121	32.0459	31.1635	31.1867	31.1268	31.0334	30.9087	29.3648			23.1059	24.9301	29.9674	32.0459	29.1472	25.4254
		23.9645	28.3373	32.6987	33.1904	32.2705	31.0962	31.2983	28.4764	26.498	24.9816				31.9531	32.5038	32.5208	33.1904	32.5829	32.4542	32.4611	32.05	32.1078	30.2046			23.1427	25.1495	30.6186	33.1904	29.6292	25.7988
		24.03	28.9694	33.0303	33.5138	32.2815	31.4206	31.6323	28.004	26.1771	24.5621				32.2813	32.68	32.7661	33.5138	32.165	32.2952	32.0692	32.1698	32.2989	30.7149			23.348	25.4589	30.7739	33.5138	29.9789	25.9905
		24.0558	29.2486	33.2588	34.2354	33.0141	31.4688	31.2813	28.8934	27.5468	25.9378				33.5568	33.7132	33.5266	34.2354	35.3569	33.4927	33.7084	33.9293	33.3229	31.1175			23.0993	25.2849	31.1746	34.2354	30.7363	25.7058
		23.8918	28.6006	32.4077	32.9272	32.0467	31.0184	30.9028	27.3958	25.6447	23.9982				32.2841	32.2896	32.3531	32.9272	32.3905	31.8535	31.7685	31.9373	31.9754	30.1028			23.4025	25.5657	31.1499	32.9272	29.7785	25.9402
		26.3154	30.7461	35.9572	36.1926	35.276	34.2872	34.2605	31.0568	28.7064	27.1253				35.8621	36.333	35.9433	36.1926	36.1956	35.3941	35.3426	35.6539	34.6094	33.0277			25.4563	27.6484	33.7591	36.1926	32.7095	27.9538
		23.837	27.4952	32.2176	32.7988	32.1663	31.4449	31.4225	28.6418	26.8956	25.1775				32.0958	32.5594	32.476	32.7988	32.3763	32.4848	32.2557	31.9625	31.6469	30.163			23.1398	25.1974	30.6634	32.7988	29.9259	25.722
		24.082	29.7476	33.1492	33.8177	32.1977	31.3374	31.8502	29.3403	27.4775	25.5671				33.0191	32.9466	33.3464	33.8177	33.5314	32.8994	33.304	33.7365	32.7823	30.8711			23.0812	25.131	30.8057	33.8177	29.8875	25.3164
		24.1556	29.2947	33.7997	34.933	33.2578	31.9759	31.7085	28.0961	26.2967	24.9039				33.5139	34.0618	33.6423	34.933	33.8297	33.62	33.8695	33.5818	33.3171	31.3962			23.1293	25.2182	31.3896	34.933	30.9517	25.9889
		24.0176	28.1522	32.9313	33.7039	32.4057	31.244	31.2589	29.1739	27.7328	25.8271				33.14	33.6212	32.9452	33.7039	33.6338	32.5977	32.9106	32.3836	31.837	29.912			23.1164	25.1647	31.157	33.7039	30.4268	25.9079
		23.6053	26.6824	33.1493	33.198	32.3816	30.8119	31.1538	27.9364	25.8269	24.4464				32.2734	32.4492	32.4082	33.198	32.3702	31.9534	32.1903	31.9369	32.5229	29.4687			22.9171	24.9704	31.0032	33.198	29.8619	25.3059
		23.9036	28.0325	32.3744	32.8822	32.1493	31.1579	31.3833	27.6959	25.9066	24.618				31.8161	32.273	32.4878	32.8822	32.0082	32.3091	32.2095	32.0981	32.7089	30.5586			22.9086	24.9307	30.4257	32.8822	29.6136	25.5005
		24.6629	30.9059	34.2289	35.1336	33.5593	32.2306	32.17	28.8588	26.755	25.1611				33.7234	34.2263	33.9814	35.1336	34.4124	33.859	33.9953	34.1375	33.3843	31.752			23.7925	26.0931	31.9939	35.1336	31.0688	26.5369
		23.9856	30.1421	32.1406	33.1752	32.1246	31.0359	31.2109	27.2418	25.5766	24.5668				32.3337	32.5463	32.4712	33.1752	32.3174	32.3202	32.3992	32.0872	31.8997	30.4309			22.9856	25.0642	30.6352	33.1752	30.0239	25.4986
		26.1203	31.0624	34.836	35.8002	33.9789	32.9355	31.5552	28.8724	26.8415	25.7417				35.0826	35.3524	35.1892	35.8002	34.14	34.2696	34.6931	34.3266	33.715	32.5914			25.1958	27.3319	33.2164	35.8002	32.2037	27.7609
		24.8855	28.1451	34.6923	35.3952	34.0499	32.772	32.7707	30.2875	27.9916	26.2954				34.6351	34.7381	34.2309	35.3952	34.5913	33.7797	34.5035	34.0585	32.9904	31.6654			23.915	26.0691	32.1186	35.3952	31.3917	26.5064
		27.6534	33.2083	36.8731	37.1038	36.2792	35.4404	35.1429	32.1333	30.1841	28.3627				37.1783	36.9715	36.753	37.1038	37.6525	36.3495	36.8836	36.2856	36.186	34.4508			26.8517	29.148	34.7076	37.1038	34.1623	29.6902
		28.0191	34.5566	36.8956	37.0937	36.0505	34.9205	33.4823	30.4155	28.2731	27.2826				37.0754	36.6821	37.3227	37.0937	37.1857	37.3198	37.1559	37.2703	36.2801	35.1898			27.1674	29.1283	34.7971	37.0937	34.5838	29.6131
		26.2838	29.9719	35.664	36.2174	35.9022	33.9165	33.8281	29.7884	28.0785	26.6947				35.6372	36.1484	36.5459	36.2174	36.3094	35.5503	36.6147	36.8575	35.3592	33.2402			25.4442	27.582	33.6211	36.2174	32.4613	27.9076
		24.2681	29.2412	31.6345	32.4353	31.3487	30.6838	30.6293	27.4912	25.6985	24.3431				31.2548	31.4227	31.687	32.4353	31.3907	31.6049	31.5146	31.553	31.9897	30.3105			23.3312	25.32	30.3377	32.4353	29.5163	26.0365
		25.6982	32.1249	35.2096	36.6252	34.8495	33.6545	33.9875	30.547	28.3354	26.729				35.3325	35.8856	35.6827	36.6252	36.0419	35.8313	36.0943	35.6979	34.6528	33.3192			24.668	26.9047	33.4369	36.6252	32.4285	27.5358
		24.1561	28.7456	36.5085	36.6055	34.8191	32.6725	32.5757	30.6265	29.2298	26.8876				35.3074	35.9128	35.7486	36.6055	36.3577	35.3376	35.4697	35.8451	33.8257	31.5376			22.9465	25.121	31.9976	36.6055	30.9439	25.1074
		23.7883	27.4928	32.8574	33.1426	32.1833	31.0475	30.9885	27.2422	25.4927	23.8775				31.8506	32.273	32.4669	33.1426	32.3331	32.101	32.2146	32.0117	31.9095	30.2625			23.2024	25.2434	30.6051	33.1426	30.0933	26.0141
		24.3404	29.9103	31.8625	32.6542	31.6555	31.2449	30.7467	27.6339	25.7229	24.8326				32.2612	32.346	32.2183	32.6542	32.2174	32.63	31.8653	32.1671	31.2319	30.1776			23.5343	25.5708	30.825	32.6542	29.9541	25.8408
		23.9039	28.5524	31.5807	31.5501	31.258	30.1289	30.1723	26.8769	25.0548	23.736				31.9685	31.736	31.6195	31.5501	31.4	30.9314	31.2413	30.7663	31.2847	29.7734			23.0714	25.1909	30.0669	31.5501	29.6122	25.8119
		24.425	32.8786	37.6848	38.104	36.0553	34.0173	34.299	30.8118	28.5531	26.4205				36.8058	37.4404	37.0543	38.104	38.8051	36.3764	36.8328	37.3882	34.5815	32.1841			23.2867	25.4209	32.6567	38.104	31.966	25.41
		24.402	28.0169	33.8856	34.6724	33.5128	32.4434	32.6088	29.109	27.1129	25.5778				33.8095	34.0756	33.6158	34.6724	34.3321	33.7761	33.8885	33.6086	32.943	31.3338			23.5571	25.6698	31.7685	34.6724	30.8604	25.735
		23.9938	29.5668	32.9184	33.5247	32.6243	31.6241	31.1176	27.2268	25.6374	24.0846				32.4144	32.8644	33.2571	33.5247	32.7906	32.5964	32.4207	32.7941	32.705	30.2335			23.1305	25.1665	30.6767	33.5247	30.4806	25.9415
		23.8496	28.7756	33.367	33.137	32.7116	31.2472	31.334	27.8432	26.1059	24.3794				33.1908	33.5042	33.1044	33.137	33.4031	33.4766	33.6528	33.1679	32.7407	31.5186			22.9722	24.9968	31.0581	33.137	30.6916	25.8707
		24.816	29.2493	32.668	33.2611	32.6461	31.717	31.9653	29.1601	27.4309	25.714				32.7465	32.882	32.8843	33.2611	33.1793	32.9376	33.3417	33.3098	32.5303	31.2224			23.9337	25.9979	31.2922	33.2611	30.3298	26.5763
		23.9511	27.2081	31.0107	31.2761	30.4868	29.9761	30.1364	28.322	26.7586	24.9559				30.6615	30.8121	30.9402	31.2761	30.4077	30.7722	30.6425	30.5955	30.751	29.3875			23.1568	25.0358	29.8017	31.2761	29.006	25.7134
		24.008	29.619	32.6496	33.5653	32.5923	31.6724	31.8303	28.2205	26.7168	24.8575				32.6288	33.1592	33.181	33.5653	32.9516	32.6736	32.8368	32.7884	32.6582	30.8023			23.0952	25.1962	30.9774	33.5653	30.1337	25.7861
		27.5078	31.8401	36.1892	37.2114	36.0294	34.6811	34.8603	31.2507	29.4295	27.8966				36.1779	36.1559	36.3118	37.2114	35.7884	36.3161	36.2357	35.7825	35.6927	33.9089			26.6125	28.7644	34.7017	37.2114	33.425	29.3529
		26.5631	31.6566	36.1182	36.7257	35.2669	33.7847	32.517	29.5459	27.5178	25.9138				35.228	35.6171	35.4878	36.7257	35.3477	34.4583	34.6309	34.8104	34.8395	33.0163			25.6809	27.7857	33.6419	36.7257	32.9418	28.4794
		26.1273	32.3882	34.446	34.7591	33.9027	32.5086	30.7783	28.459	26.474	25.2066				35.2732	34.6903	34.9477	34.7591	34.5895	34.4611	34.3892	34.152	34.0418	33.2623			25.4264	27.6053	33.129	34.7591	32.1446	28.1978
		24.086	30.4023	32.5151	33.0998	32.1936	31.4082	31.267	27.8913	25.9159	24.3797				31.9749	32.436	32.7045	33.0998	32.1795	32.6032	32.1575	32.544	32.4824	30.7946			23.4234	25.5374	30.9175	33.0998	30.242	26.1646
		24.02	29.118	34.4134	34.5471	33.3724	32.1142	31.7576	27.3765	25.3617	24.1152				33.3033	33.9991	33.6054	34.5471	33.2157	33.3253	33.0417	33.4217	32.9149	31.4375			23.182	25.2606	31.3508	34.5471	30.8666	26.3098
		24.079	28.6758	32.8625	33.4496	32.4545	31.3356	31.5636	28.6566	26.6769	25.0488				32.3389	32.7487	32.6746	33.4496	32.4301	32.1908	32.2128	32.2602	31.9685	30.2977			23.1958	25.2039	30.8824	33.4496	30.0039	25.809
		24.4751	30.3966	32.3205	33.0999	31.3781	30.6173	29.1459	27.2168	25.2158	23.7177				31.7508	32.2565	32.6809	33.0999	32.2365	31.9393	31.8619	31.9492	32.4245	30.6407			23.5835	25.6523	30.8003	33.0999	29.8291	26.2331
		24.3941	29.4805	33.4333	34.7378	32.7458	32.2649	32.0086	27.7669	25.8025	24.6202				33.2066	34.0531	33.8129	34.7378	32.9634	32.9543	33.4223	33.014	33.2882	31.2555			23.7139	25.8394	31.4488	34.7378	30.9569	26.5696
		26.89	33.1824	35.5511	36.3089	35.1061	34.17	34.2059	30.5726	28.6697	27.143				36.0793	36.0106	35.9212	36.3089	36.1939	35.6985	36.0033	35.547	35.5364	34.0958			25.9638	28.0946	33.9308	36.3089	33.2427	28.8227
		27.879	34.6258	37.8577	37.8291	37.4657	36.3078	36.1704	32.0121	29.8121	28.8466				37.9632	37.7734	37.5266	37.8291	38.6392	37.373	37.9078	37.9501	36.7795	34.9959			26.7412	28.9168	34.9789	37.8291	34.8681	29.4365
		23.8763	28.4906	31.9253	32.2465	31.5678	30.5239	30.6508	27.5472	25.4673	24.1634				31.5993	32.3392	31.7138	32.2465	31.5917	32.0648	32.0643	32.1396	32.0662	31.0726			23.0684	25.0467	30.0509	32.2465	29.992	26.0664
		27.3415	33.212	36.1525	36.9735	36.0166	34.6102	33.7741	30.4662	28.6123	27.0661				36.1884	36.2517	36.499	36.9735	36.1295	35.7707	36.0046	36.2659	36.1521	34.281			26.7476	28.954	34.6066	36.9735	33.7827	29.5855
		28.3855	34.4876	37.3912	38.0281	36.8399	35.3092	33.7117	31.1447	29.0991	27.5294				36.977	37.5197	37.1365	38.0281	37.5702	37.1204	37.5235	37.2898	37.3348	35.7572			27.6787	29.8039	35.4849	38.0281	34.72	30.0845
		24.4609	29.9262	35.1035	35.1781	34.0146	32.0532	32.1706	29.3781	27.2802	25.7582				34.7005	34.9943	34.471	35.1781	35.4977	33.9255	34.3702	34.0533	33.4689	31.4583			23.4607	25.6915	31.9685	35.1781	31.1539	25.9113
		24.8564	29.5651	33.3778	33.9898	32.9164	31.5574	31.6905	28.7265	26.7512	25.0793				32.8365	33.2065	33.6576	33.9898	32.7594	32.8757	32.5063	32.7296	32.3015	30.2968			24.1479	26.3033	31.8514	33.9898	31.027	27.024
		24.0135	29.6044	32.5506	33.0444	32.3457	31.3457	31.6651	28.4006	26.4327	24.9558				32.4139	32.4162	32.917	33.0444	32.7656	32.518	32.562	32.7979	32.4157	30.7296			23.2372	25.2958	30.9229	33.0444	30.1079	25.9336
		23.8902	28.9587	31.8151	32.8942	31.6496	30.9176	30.2464	26.9921	25.2061	23.983				31.9556	32.5315	32.3437	32.8942	32.4492	32.2064	32.5268	32.5533	32.2932	30.4068			23.0892	25.1076	30.3376	32.8942	30.0251	25.514
		24.1137	29.4609	32.138	32.0776	31.3808	30.741	30.2472	27.2857	25.6365	24.4981				31.667	31.7082	31.7527	32.0776	31.9626	31.8275	31.6926	31.6934	31.5656	30.1216			22.945	24.8529	30.2736	32.0776	29.5373	25.5411
		23.7247	27.2859	32.0516	32.581	31.3679	30.3067	30.3041	28.5211	27.1903	25.4358				31.8202	32.017	32.0989	32.581	32.2499	31.8804	32.3222	31.8238	31.4919	30.0837			22.9699	25.0641	30.3391	32.581	29.4501	25.3301
		27.2349	32.6342	36.4366	36.678	36.168	34.5124	34.5183	30.6532	28.543	27.2563				36.0763	36.4971	36.1571	36.678	36.1967	35.5398	35.9569	35.4893	36.0374	34.2151			26.4296	28.5979	34.4187	36.678	33.6487	29.0087
		24.4543	28.2257	32.9479	33.6752	32.6037	31.884	31.8443	28.6871	26.5928	24.945				33.0185	33.1237	33.2196	33.6752	33.6749	32.7302	32.9457	32.5652	32.4335	30.4901			23.5482	25.527	30.8958	33.6752	30.5266	26.041
		28.4168	35.1546	37.4542	38.5809	36.6013	35.4506	33.7405	30.9907	29.2228	27.7493				37.9118	38.2028	37.5388	38.5809	37.9602	37.4628	38.122	37.3394	36.9774	35.319			27.4702	29.5618	35.975	38.5809	34.4464	30.2363
		25.016	29.6492	32.359	32.4744	31.689	31.057	31.1438	27.8838	26.0821	24.8049				31.611	32.0768	32.3514	32.4744	31.3488	31.7696	31.5552	31.6792	31.6183	29.9929			24.0918	26.1096	30.7362	32.4744	29.9384	26.4662
		27.8102	32.6333	37.8904	38.2994	37.4718	35.843	35.7364	32.5581	30.8073	28.4359				37.3867	37.7486	37.7761	38.2994	38.4347	37.4621	37.291	37.9366	36.9334	34.7352			27.078	29.2209	35.3874	38.2994	34.4914	29.8878
		27.3067	32.5964	34.7425	35.5856	34.3046	33.0373	31.5858	29.9034	27.6976	26.3157				34.8418	34.7633	35.3621	35.5856	34.8124	34.9509	34.8344	35.3476	34.3787	33.6083			26.7852	28.9102	34.0111	35.5856	32.7915	29.3347
		25.0114	29.5656	34.0445	34.0867	32.6501	31.8835	32.1049	29.7655	28.7747	26.7427				33.4861	33.7101	33.4306	34.0867	33.2698	32.8757	33.1487	33.8787	33.489	31.6895			23.9855	26.0747	31.5914	34.0867	30.6942	26.2497
		23.8905	29.2338	31.7039	32.0127	31.3747	30.2065	30.047	26.7396	25.1341	23.718				31.6283	31.7224	31.8133	32.0127	31.2043	31.3775	30.9425	30.9809	30.7224	29.4274			23.1525	25.0982	29.9651	32.0127	29.4796	25.7439
		23.8569	29.6935	33.2459	33.327	32.3387	31.7326	30.1852	27.415	25.4713	23.969				32.3352	32.8536	33.01	33.327	32.9157	32.538	32.8197	32.9826	32.6817	30.5336			23.1038	25.0612	30.9074	33.327	29.9743	25.5471
		26.4126	31.9737	34.6504	35.2199	34.1049	33.2648	33.3094	29.5412	27.9878	26.42				34.0412	34.7087	34.4857	35.2199	34.2837	34.0259	34.053	34.4552	35.1388	32.8012			25.6681	27.7837	33.0386	35.2199	32.3557	28.1758
		23.9125	27.4722	32.297	32.824	31.5215	30.8452	30.7653	27.8833	26.6739	24.5248				31.475	32.3581	32.1622	32.824	31.4796	32.1446	32.2705	32.3814	32.2165	30.3586			23.1146	25.104	30.4969	32.824	29.4834	25.3666
		24.9661	30.6631	34.3778	35.1919	34.0643	32.4679	32.6269	29.2522	27.04	25.5213				34.5446	34.8831	34.5889	35.1919	34.6118	33.9333	34.3354	34.95	33.6305	32.0532			24.1346	26.3753	32.2478	35.1919	31.5389	26.9207
		24.097	30.4064	32.561	32.6931	31.9069	30.6522	30.1023	26.4781	24.8428	23.5333				32.2402	32.5373	32.3083	32.6931	32.0272	31.7772	32.1268	32.0487	31.9474	30.0679			23.1671	25.2274	30.7403	32.6931	30.3338	25.8131
		27.672	34.1996	37.3547	36.8409	36.6684	35.3929	35.6492	32.9604	30.8187	29.0181				36.9679	37.2672	36.9527	36.8409	37.3958	36.5696	36.6633	36.5197	35.587	34.1132			26.5456	28.6227	34.1388	36.8409	33.9274	28.9418
		23.8482	30.112	31.7752	32.2272	31.6045	30.4243	29.6584	26.3542	24.8286	23.5514				32.3587	32.7084	32.3413	32.2272	32.4755	31.9157	31.9897	32.1444	31.8435	30.0475			23.0845	25.1555	30.7707	32.2272	30.0127	25.192
		27.3429	32.133	35.5275	36.7578	35.4297	34.8742	33.7191	30.6463	28.9478	27.3529				35.6637	35.5714	36.0804	36.7578	35.5121	35.6236	35.4666	35.8717	36.2613	34.032			26.5439	28.56	34.3274	36.7578	33.5403	29.4133
		27.7208	32.972	35.1933	34.967	34.2036	33.3873	32.4562	30.6979	28.5677	26.7164				34.9299	35.1772	34.9432	34.967	34.8827	34.3133	34.5088	34.8721	34.775	33.6571			27.1425	29.1434	33.7783	34.967	32.6803	29.4561
		26.5452	33.0822	35.2138	35.5119	34.8153	34.0466	34.0087	31.2006	28.7487	27.3346				35.0506	35.5557	35.416	35.5119	35.5518	34.6113	34.5343	35.1944	33.175	32.3418			25.2839	27.4687	33.0844	35.5119	32.498	27.7504
		24.1095	29.2079	32.5924	32.8265	31.5648	30.75	30.6903	27.1642	25.5414	24.0946				32.3879	32.3783	32.4541	32.8265	32.111	32.2871	31.9101	31.7925	31.7525	30.0732			23.1098	25.0511	30.7276	32.8265	30.2263	25.738
		27.1941	32.999	34.7693	35.4073	34.2498	34.1091	33.0081	29.6391	28.0268	26.4775				35.264	35.5139	35.2294	35.4073	34.7674	35.2571	35.0309	34.7214	34.0583	33.5256			26.1479	28.2408	33.5738	35.4073	33.0298	28.7498
		26.421	31.3434	35.977	36.4413	35.2552	34.4679	34.4061	31.4316	29.5692	28.0186				35.6034	35.8873	36.0886	36.4413	36.2836	35.2734	35.6784	36.1299	35.0382	33.5462			25.206	27.4926	33.6038	36.4413	32.4645	27.9087
		30.9896	35.0872	37.6852	37.5976	36.8593	33.4981	32.8776	30.3324	29.0802	28.4542				37.7371	37.62	37.5735	37.5976	37.8121	36.243	36.9622	37.4422	37.8207	36.4366			30.5295	32.5805	37.1172	37.5976	34.5208	31.2375
		27.3287	31.9649	36.8533	36.5576	36.6135	35.1962	35.2315	33.1758	31.6841	29.6636				36.9915	36.7301	36.7744	36.5576	37.0553	36.4195	36.4079	35.7735	35.3421	34.6078			26.2284	28.444	33.5619	36.5576	33.8864	28.4755
		27.4395	32.7717	35.9836	36.7503	35.0068	33.9866	32.6986	29.9196	27.93	26.5366				36.1271	35.7158	36.0266	36.7503	36.4205	35.7751	36.4349	35.5725	34.7757	33.9031			26.4119	28.4888	34.3621	36.7503	33.0866	28.8466
		27.7549	33.0649	36.7786	37.7438	36.3486	34.9634	34.7569	31.2908	29.2162	27.8836				36.3719	36.9203	37.2926	37.7438	36.5525	36.9326	37.0571	36.3166	36.22	34.9152			27.041	29.1105	35.1138	37.7438	34.173	29.7782
		24.023	30.0424	32.3181	32.9013	31.8217	30.9221	30.3419	27.045	25.1567	23.9654				32.1932	32.182	32.6411	32.9013	32.3684	32.007	32.0205	32.6294	32.5762	30.7375			23.1226	25.1101	30.7154	32.9013	30.1373	25.533
		25.8796	30.3098	32.3661	32.3624	32.0548	31.5097	30.9029	28.1512	26.6983	25.1607				32.479	32.3557	32.7421	32.3624	32.2847	33.2773	32.6931	32.6057	33.0328	31.9208			25.0579	26.9884	31.4867	32.3624	31.1387	27.4066
		27.5019	32.9375	35.9783	36.1892	35.261	34.145	33.6136	30.0502	28.2366	26.7348				35.2643	35.771	35.8023	36.1892	35.5262	35.341	35.7682	35.5167	34.9637	34.0069			26.6642	28.5963	33.8106	36.1892	33.0184	29.025
		26.433	30.6405	35.5395	35.4764	35.129	33.7942	33.7446	29.8271	28.1246	26.7007				35.526	35.4901	35.7125	35.4764	35.9294	35.3681	35.3348	34.9678	34.6074	32.7555			25.5522	27.5687	33.4528	35.4764	32.8372	28.0425
		24.6741	29.647	32.7804	33.131	32.2003	31.2944	30.8178	27.5534	25.8244	24.5691				32.5737	33.0245	33.0316	33.131	32.5772	32.0617	32.9651	32.2727	32.4073	31.0337			23.6544	25.7498	31.2822	33.131	30.5321	26.2903

## Sheet: Fig. S3c
Supplementary Fig. 3c
	alpha	0.1	0.5	0.75	1	1.25	1.5	2	3	4	5			beta1	0.1	0.5	0.75	1	1.25	1.5	2	3	4	5		beta2	9	12.25	16
		250.461	158.839	142.905	137.649	126.043	154.934	142.88	189.868	190.334	263.929				138.854	135.863	140.639	137.649	142.652	149.883	140.054	149.721	137.732	154.061			138.726	137.649	139.992
		236.747	151.685	141.935	139.619	129.627	158.15	153.971	183.134	206.914	295.587				137.035	135.506	138.208	139.619	142.085	147.43	139.841	151.807	139.512	149.601			137.176	139.619	140.151
		226.359	140.94	131.064	127.134	124.368	140.396	136.789	176.368	174.859	238.008				127.498	130.634	135.893	127.134	129.082	144.265	135.882	146.05	151.535	159.828			124.222	127.134	143.491
		256.593	148.697	139.702	132.995	121.574	143.877	138.02	171.962	185.693	227.597				138.762	132.973	138.16	132.995	133.899	139.606	138.313	152.953	141.025	146.991			127.354	132.995	138.414
		246.404	157.66	140.755	134.137	128.622	147.431	151.365	171.84	198.017	259.262				132.882	139.505	139.357	134.137	137.255	140.565	133.59	143.376	136.936	143.73			137.277	134.137	139.125
		240.201	149.227	148.112	131.392	130.665	145.698	145.147	187.066	192.275	231.225				138.805	146.978	143.405	141.75	143.791	140.967	140.397	144.769	139.721	141.468			138.192	141.75	141.135
		190.377	147.639	131.467	135.664	132.541	145.481	138.923	164.159	168.072	240.093				143.995	139.11	139.287	131.392	134.305	141.131	134.656	136.329	129.481	131.652			136.042	131.392	129.463
		253.559	145.172	135.204	143.321	133.46	144.98	149.807	163.485	189.853	219.64				125.923	116.026	123.927	135.664	132.773	132.9	127.353	142.403	148.918	156.926			125.07	135.664	129.713
		198.723	138.981	133.046	130.653	122.725	138.806	130.309	177.473	191.398	234.21				139.886	126.687	130.861	143.321	134.029	141.109	131.385	147.479	138.358	131.163			131.678	143.321	129.086
		267.346	145.849	146.127	133.95	128.602	140.371	148.301	167.771	183.695	242.019				135.366	130.919	137.618	130.653	134.099	141.756	133.335	155.724	144.323	150.452			126.664	130.653	143.458

## Sheet: Fig. S4b
Supplementary Fig. 4b
	alpha	0.1	0.5	0.75	1	1.25	1.5	2	3	4	5			beta1	0.1	0.5	0.75	1	1.25	1.5	2	3	4	5		beta2	1	4	9	12.25	16	25
		22.7755	27.7141	30.033	30.9751	30.3732	30.0353	29.2918	26.3867	24.3659	23.3059				30.0432	30.4644	30.8576	30.9751	30.6415	30.4984	30.5543	29.6021	28.1544	26.7847			22.9877	25.5817	30.2597	30.9751	29.937	26.6425
		22.8499	29.0305	30.5448	31.4797	30.9687	30.1336	29.2469	26.2042	24.1946	23.3036				30.5065	31.041	31.0828	31.4797	31.2706	30.9497	30.9666	29.9605	28.32	27.3857			25.2562	27.7341	30.8079	31.4797	30.6086	27.4925
		25.7088	30.6432	32.718	33.2568	32.4822	32.2076	31.0354	28.559	26.9472	26.008				32.8637	32.9177	33.2444	33.2568	33.1732	32.6372	32.4015	31.956	30.1933	28.8718			24.6337	27.2154	32.3458	33.2568	31.8171	28.2608
		22.6764	28.0894	29.1899	30.0304	29.4309	28.9154	28.0595	25.3435	23.3017	22.432				29.343	29.489	29.8156	30.0304	29.8655	29.581	29.5238	28.9144	27.5077	26.4851			23.4369	25.691	29.5	30.0304	29.1995	25.7514
		22.2737	26.1602	28.5232	29.4762	29.1366	28.297	27.2497	24.9962	23.5044	22.4469				28.9553	28.9907	29.1414	29.4762	29.1572	29.2676	28.8656	28.1674	26.8775	25.7502			22.369	24.8814	28.9032	29.4762	28.732	25.6952
		22.4805	27.8791	29.2851	29.9682	29.5535	29.1022	28.0313	25.9116	24.5312	23.3176				29.1988	29.3402	29.6115	29.9682	29.8137	29.6422	29.6488	28.9241	27.5905	26.5574			23.1258	25.5614	29.304	29.9682	29.0639	26.335
		22.5151	28.1419	29.8161	29.9194	29.5949	29.2263	28.4337	26.0999	24.6947	23.6065				29.6614	30.0387	30.0394	29.9194	30.0574	29.6954	29.4824	28.5715	27.0497	25.889			22.9914	25.4016	29.6138	29.9194	29.3073	26.3897
		22.8388	29.2239	30.828	32.0679	31.5315	30.7114	29.7146	27.1827	24.7844	23.7665				31.2343	31.5161	31.7572	32.0679	32.0451	31.6971	31.3806	30.495	28.4421	27.4945			24.452	27.1529	31.5956	32.0679	30.8125	27.644
		23.0187	28.2543	29.5596	30.0989	29.8775	29.4489	28.3984	25.9991	24.3284	23.217				29.6764	29.8988	30.1185	30.0989	30.482	29.9783	29.9455	29.0955	28.0301	26.5402			23.3802	25.906	29.7377	30.0989	29.4223	26.2514
		22.5646	27.234	28.3152	29.3812	28.5175	27.9953	27.1866	24.6725	23.5257	22.0188				28.5643	28.8416	29.0597	29.3812	29.0888	28.7643	28.7396	27.9794	26.8693	25.8709			23.2893	25.6654	28.9736	29.3812	28.5748	25.6496
		23.0753	28.1574	29.5438	30.5251	29.7789	29.4565	28.2681	26.2908	24.3772	23.7403				29.8252	29.8504	30.1042	30.5251	30.4125	29.9428	29.8842	28.7707	27.3413	26.6049			23.203	25.6339	29.8142	30.5251	29.4435	26.5032
		24.8232	29.7079	31.1654	31.8851	31.2916	30.5386	29.1829	26.6233	24.9654	23.7497				31.1632	31.6522	31.6286	31.8851	31.8892	31.5075	31.6553	30.4775	29.2948	28.5152			26.2304	28.4729	31.8505	31.8851	31.4087	28.1871
		22.6591	26.6231	27.287	27.9164	27.6635	27.3073	26.5059	24.8022	23.6768	22.4906				27.3757	27.7236	27.948	27.9164	27.9383	27.4497	27.5455	27.0759	25.8971	25.3851			23.5971	25.548	27.885	27.9164	27.4032	25.3114
		24.6571	29.6802	31.0855	32.0179	31.389	30.7964	29.4575	26.2347	24.9503	23.6965				31.4914	31.8956	31.809	32.0179	31.911	31.6718	31.3779	30.5928	29.1797	28.1233			26.6668	28.8981	32.1967	32.0179	31.0522	27.3911
		23.8468	29.6483	31.2122	32.0308	31.2836	31.0353	29.8292	27.4133	25.3002	24.0948				30.9632	31.2591	31.6847	32.0308	31.8484	31.6816	31.5367	30.8534	29.3049	28.5258			25.8396	28.0898	31.5523	32.0308	31.1639	28.7262
		22.8111	28.1478	29.1413	29.8336	29.3386	29.1069	28.2216	25.673	24.1401	22.9209				29.364	29.5955	29.8279	29.8336	29.8165	29.6403	29.3331	28.6528	27.4588	26.4479			24.4015	26.6364	29.6783	29.8336	29.2803	26.7432
		23.8139	29.729	30.7405	31.6	30.8441	30.064	29.0967	26.4739	24.9877	23.6067				30.7633	31.1871	31.3132	31.6	31.2527	31.0502	30.8067	29.5568	28.1435	26.998			24.6835	27.2222	31.2428	31.6	30.7628	27.7131
		23.6839	29.0189	30.259	31.56	30.8736	30.1326	28.8542	26.4225	24.6299	23.3939				30.7699	30.824	30.823	31.56	30.9206	30.8353	30.5889	29.6038	28.1818	27.0654			24.8943	27.3342	31.0961	31.56	30.6573	27.5553
		22.3102	26.828	28.5729	29.3068	28.7265	28.3772	27.8821	25.8788	24.2734	22.9972				28.7485	28.7757	29.3363	29.3068	29.085	29.0928	29.1232	28.1074	26.8856	25.6425			23.0631	25.4489	29.0286	29.3068	28.5966	26.1844
		23.5269	29.4174	30.6016	31.1504	30.8332	30.0772	28.8553	26.1542	24.3519	23.2375				31.0514	31.04	31.0308	31.1504	31.0587	30.7038	30.672	29.9115	28.4072	26.8926			26.185	28.4482	31.3362	31.1504	30.7754	27.3104
		23.8301	29.2943	30.5683	31.088	30.85	30.3768	29.42	27.2115	25.2565	24.4232				30.7988	31.0571	31.163	31.088	30.9785	31.119	31.0141	29.7656	28.8402	27.7898			24.418	26.8811	31.0817	31.088	30.4538	27.4259
		22.4601	28.1668	29.409	30.2655	29.7663	29.3208	28.8075	26.0125	24.2624	22.7697				29.6938	29.8473	29.8525	30.2655	30.1356	30.0738	29.9046	28.9961	27.4459	26.352			23.6908	26.0519	29.8052	30.2655	29.5014	26.8302
		23.3833	28.4481	29.6123	30.5248	29.846	29.1936	28.2655	25.6694	24.0679	23.1014				29.805	29.9356	30.1508	30.5248	30.2647	30.0791	29.9863	29.1366	27.8199	27.2333			25.0893	27.2627	30.2555	30.5248	29.7914	26.6803
		24.2046	29.4245	30.4452	31.0373	30.6566	29.8683	28.9368	26.3437	24.7453	23.7832				30.583	30.8359	31.0683	31.0373	30.6408	30.3807	30.4022	29.2961	28.399	26.8264			25.4139	27.8811	30.8777	31.0373	30.4426	27.4045
		23.4735	29.2387	30.424	30.6593	30.3045	30.388	29.8643	27.3086	25.5825	24.192				30.362	30.7437	30.8043	30.6593	30.4772	30.3846	30.1204	29.0964	27.892	26.6866			24.5888	26.859	30.6685	30.6593	30.405	27.6012
		22.5885	27.8614	29.7262	30.2643	29.831	29.6616	28.4503	26.1294	24.5653	23.1548				29.7492	29.9611	30.0605	30.2643	30.3875	29.9489	29.6988	28.8416	27.5176	25.8656			23.5053	26.0802	29.9809	30.2643	29.6828	26.8246
		24.0295	29.5023	31.0718	31.7133	31.2693	30.5757	29.1879	26.0929	24.5027	22.951				31.2647	31.2623	31.5947	31.7133	31.5472	31.3046	31.0586	29.7611	28.5342	27.4869			24.7139	27.29	31.2932	31.7133	30.7534	27.7803
		23.1141	28.6441	29.7779	30.8007	30.0444	29.4392	28.4389	25.7189	23.8621	22.9687				30.0396	30.0848	30.4379	30.8007	30.4002	30.5375	30.0795	29.4714	28.0813	27.1429			24.4276	26.6358	30.0544	30.8007	30.1338	27.1377
		22.5397	27.9397	29.2086	29.5852	28.9284	28.9044	28.1244	26.3941	24.5735	23.3239				29.1041	29.0515	29.4362	29.5852	29.4034	29.1289	28.924	28.03	26.8096	25.6766			22.5197	25.0877	29.011	29.5852	28.7161	26.0354
		23.7197	29.2239	30.8688	31.5694	30.7518	30.3656	29.1868	25.8047	24.2373	22.7732				30.6627	31.1319	31.2039	31.5694	31.3484	31.2346	30.948	29.7942	28.629	27.4557			24.4539	27.0541	31.0598	31.5694	30.889	27.6331
		23.4643	29.1796	30.4111	31.3743	30.6388	30.1804	29.2743	27.0217	24.874	24.1704				30.8186	31.0744	31.0908	31.3743	31.4479	30.9852	30.6898	29.9075	28.2861	27.3605			25.3255	27.6548	31.11	31.3743	30.6347	27.5971
		23.1491	28.3814	29.8391	30.4366	29.8994	29.3799	28.5555	26.1715	24.3898	23.6665				29.8932	30.0174	30.2948	30.4366	30.4439	30.0933	29.9729	29.0266	27.8305	26.8134			23.8673	26.3365	30.2029	30.4366	29.7571	26.941
		23.038	28.8683	29.7602	30.4907	30.2923	29.4042	28.7235	26.1269	24.3322	23.6053				29.7243	30.0937	30.5273	30.4907	30.8226	30.1764	30.5554	29.5902	28.3407	27.154			24.0594	26.5953	30.0437	30.4907	30.2089	26.5637
		23.4195	28.7058	30.107	30.9752	30.306	29.585	28.5742	26.2115	24.4447	23.3476				30.4905	30.3793	30.8429	30.9752	30.7749	30.388	30.4766	29.2212	27.9785	26.8894			23.3858	25.9908	30.4434	30.9752	30.0305	26.4536
		23.7741	29.2337	30.3941	31.4498	30.8983	30.5987	29.8233	27.1664	25.703	24.7379				30.6403	31.006	31.0916	31.4498	31.37	31.0749	31.1071	30.5729	29.2634	28.0663			25.1512	27.5386	31.0528	31.4498	30.7717	27.6626
		23.6666	29.5467	31.0435	31.9873	31.0711	30.402	29.4108	26.3914	24.4458	23.3369				31.1494	31.4454	31.6496	31.9873	31.6193	31.6331	31.4692	30.5599	28.7139	27.8071			26.051	28.446	31.718	31.9873	31.3483	27.7548
		24.397	30.4223	31.6454	32.2142	31.8189	31.0942	30.0284	27.5885	25.5312	24.2822				31.6718	31.9405	31.8902	32.2142	31.9918	31.6004	31.5161	30.5604	29.0566	27.8456			24.8295	27.4545	31.735	32.2142	31.4162	28.0686
		23.6313	28.9928	30.426	31.4652	30.8251	30.4274	29.3884	26.8228	25.0756	23.9855				30.3063	30.7431	31.0584	31.4652	31.2388	31.2779	31.0344	29.8769	28.6264	27.1897			25.0558	27.3881	31.0905	31.4652	30.8676	27.9741
		22.5391	27.6292	29.2768	30.1094	29.5834	29.4533	28.3128	26.5489	24.7399	23.4788				29.319	29.6318	29.7252	30.1094	29.737	29.5036	29.2994	28.348	26.9079	25.9369			23.1445	25.571	29.7045	30.1094	29.308	26.5792
		23.2739	28.6683	30.4223	30.9048	30.6487	30.1793	29.2822	27.3212	26.1588	24.7232				30.2917	30.6892	30.9184	30.9048	31.1232	30.8956	30.8699	29.8919	28.326	27.0655			23.4298	25.9421	30.2706	30.9048	30.2826	27.2186
		23.5808	28.618	30.4277	30.7013	29.9213	29.8415	29.1521	27.405	25.7392	24.7772				30.5517	30.5706	30.3355	30.7013	30.6413	30.2772	29.9232	28.6314	27.1516	25.5065			22.5493	25.0545	30.0656	30.7013	29.4787	26.0324
		23.8544	29.254	31.064	31.7238	31.1777	31.01	29.8599	27.7752	25.3182	24.1851				31.0094	31.1745	31.6028	31.7238	31.717	31.5716	31.2998	30.2738	29.0429	27.6908			23.7679	26.4977	30.9862	31.7238	30.9869	27.4576
		25.0078	29.4325	31.0774	31.8788	31.2055	30.8874	29.8653	27.5879	26.0673	24.9454				31.2648	31.6578	31.999	31.8788	31.6206	31.511	31.4923	30.4376	29.3492	27.9763			24.6849	27.2053	31.5427	31.8788	31.1537	28.1038
		23.2793	28.9868	29.9852	31.0834	30.3455	29.9175	28.9979	26.8255	25.0658	24.1117				30.3822	30.4771	30.6312	31.0834	30.8495	30.1442	30.1919	29.2982	27.8248	26.6287			24.1365	26.5891	30.3914	31.0834	30.2943	27.0631
		23.5749	28.7183	30.8819	31.864	31.2742	30.7858	29.6895	26.7921	25.216	24.2111				30.9998	31.0839	31.8401	31.864	31.6354	31.6044	31.4443	30.5938	28.7039	27.5941			24.3583	27.0335	31.1204	31.864	31.0791	27.8132
		25.3861	31.2182	32.7885	34.2081	33.2889	32.1094	31.1231	27.8578	25.9995	24.5974				33.153	33.3706	33.8829	34.2081	33.8645	33.4089	33.2604	32.2234	30.4214	29.4011			27.1722	29.7469	33.7161	34.2081	33.0859	30.0406
		21.7887	27.2182	28.5568	29.6255	29.2095	28.2749	27.6596	25.1557	23.3176	22.141				28.7684	29.1085	29.2807	29.6255	29.5025	29.4458	28.896	28.2729	26.5127	25.8755			23.9598	26.2596	29.4003	29.6255	29.0979	26.2335
		23.1294	28.48	29.7711	30.73	30.1661	29.8551	29.0017	26.5701	24.5993	23.2845				30.009	30.129	30.3846	30.73	30.6296	30.5273	30.3859	29.6725	28.2052	27.2707			24.2301	26.6744	30.4642	30.73	30.197	27.2732
		22.5355	27.455	28.4977	29.2559	28.6447	28.5842	27.6477	25.8293	23.8949	22.9329				28.6131	28.7958	28.8598	29.2559	28.9807	29.0177	28.9642	28.1507	26.6391	25.7121			23.1596	25.4474	28.5256	29.2559	28.437	25.9888
		24.1321	28.1903	30.7076	31.5708	30.7551	30.2227	29.3155	27.2478	25.897	24.9429				30.9783	31.0908	31.387	31.5708	31.1563	31.0937	30.8205	30.1758	28.125	27.446			23.9255	26.4116	30.9169	31.5708	30.3074	27.2153
		24.0866	28.9856	30.3205	30.8982	30.5685	29.9991	29.1028	26.605	25.0797	23.7695				30.6074	30.5325	30.7727	30.8982	30.8702	30.5123	30.3847	29.779	28.6135	27.2637			24.4409	26.9144	30.5396	30.8982	30.1054	27.5338
		22.6134	27.7033	29.3612	29.9785	29.2735	29.2774	28.4103	26.2596	24.3278	23.1991				29.3696	29.7146	29.8395	29.9785	29.8294	29.5877	29.4665	28.9462	27.2837	26.0268			23.3159	25.6779	29.7844	29.9785	29.2223	26.2155
		22.7414	27.6638	28.7983	29.6547	28.9367	28.9137	27.8341	25.1272	23.5575	22.4102				29.0586	29.3764	29.7289	29.6547	29.5273	29.229	29.2545	28.2784	26.6933	25.4094			23.4586	25.8643	29.3723	29.6547	28.968	26.1777
		24.0212	29.3316	30.9698	31.8523	31.1778	30.5814	29.544	26.9924	25.1621	23.807				31.1687	31.3713	31.5394	31.8523	31.3008	31.2378	31.2421	29.6982	28.1202	27.2827			24.9776	27.4871	31.311	31.8523	30.9318	28.0161
		21.8441	27.1008	27.7648	28.5663	28.2823	27.8671	27.0192	24.9781	23.1552	22.0253				27.9577	28.4469	28.4614	28.5663	28.5812	28.4475	28.275	27.6203	26.6363	25.7813			23.0689	25.3152	28.2378	28.5663	27.8061	24.9089
		24.201	29.7692	31.0617	32.0014	31.5164	30.8048	29.7836	27.6225	25.7896	24.7461				31.5721	31.6461	31.837	32.0014	31.7446	31.8222	31.9386	30.7313	29.3716	27.9283			24.8165	27.393	31.5819	32.0014	31.2686	27.718
		23.8233	28.5525	30.4132	31.0005	30.7191	30.2902	29.367	26.9402	25.477	24.5276				30.7818	30.84	30.9949	31.0005	31.0034	30.8668	30.8795	29.8706	28.3923	27.2392			23.753	26.2897	30.571	31.0005	30.1691	27.0681
		24.0287	29.8445	31.1596	32.1137	31.6284	31.1777	29.7895	27.4875	25.44	24.1335				31.5938	31.7023	32.0768	32.1137	32.3714	31.8898	32.0343	31.0897	29.3806	28.1226			25.4449	28.0068	32.2796	32.1137	31.6576	28.1734
		23.4269	29.2115	30.4799	31.2089	30.6948	30.4756	29.3302	27.0337	25.2919	24.2059				30.7427	30.8709	31.1068	31.2089	31.1522	31.1271	30.8908	29.4783	28.2265	26.895			24.1154	26.7203	30.7659	31.2089	30.4233	27.552
		23.1919	29.2819	30.6943	31.8953	31.5302	30.4328	29.4822	26.3836	24.6094	22.896				31.0822	31.4045	31.6362	31.8953	32.0926	31.5737	31.3762	30.4611	28.8027	27.613			25.7246	28.1774	31.5984	31.8953	31.206	27.6971
		23.4398	28.8964	30.2242	31.1004	30.5012	29.5082	28.7912	26.2626	24.2329	23.0702				30.3172	30.4197	30.7693	31.1004	31.1113	30.3523	30.6078	29.8171	28.4027	27.1754			24.9746	27.4023	30.9047	31.1004	30.1445	26.8794
		24.4398	30.4117	31.8028	32.0944	31.7452	31.6447	30.4595	27.8037	26.3102	24.8847				32.0959	31.9992	32.0584	32.0944	32.0373	32.1326	31.6635	30.6775	29.5766	27.7444			25.0016	27.6426	32.0654	32.0944	31.6695	28.4146
		24.4268	30.1364	31.2573	32.1298	31.8668	31.1538	29.9194	27.275	25.7089	24.2627				31.6386	31.7121	31.9157	32.1298	32.0249	31.7402	31.5594	30.6177	29.1852	28.0695			26.044	28.4225	31.9187	32.1298	31.466	28.5265
		24.527	29.0484	30.0938	30.8977	30.0449	29.7316	28.7935	26.5822	25.4064	24.2147				30.4275	30.6344	30.9126	30.8977	30.4023	29.9803	30.445	28.934	27.6869	26.2878			23.7348	26.2777	30.3834	30.8977	29.8076	26.6173
		23.9922	29.9462	31.2811	31.948	31.4811	30.5321	29.6557	26.8631	24.7886	23.7709				31.4922	32.0032	32.0498	31.948	32.5251	31.5766	31.5442	30.7555	29.089	28.2002			24.9178	27.4653	31.6613	31.948	31.1276	27.1163
		23.1102	29.051	30.0999	31.271	30.3958	29.9114	28.9639	26.4614	24.6321	23.3093				30.3555	30.6753	30.8455	31.271	31.1862	30.7314	30.5257	29.9584	28.1909	27.2355			24.6609	27.0643	30.7359	31.271	30.4389	27.4936
		23.1614	27.6739	29.0119	29.3968	29.0633	28.549	27.8398	25.4234	24.236	22.7799				29.466	29.3496	29.5593	29.3968	29.1664	28.7926	28.9425	27.6224	26.4453	25.3041			23.2485	25.5616	29.4443	29.3968	28.6602	26.2324
		21.7995	27.8033	29.1061	30.0014	29.6487	29.0331	27.7976	25.2429	23.516	22.2382				29.2464	29.4113	29.8696	30.0014	29.9584	29.6023	29.7756	28.915	26.9013	26.1546			24.7592	27.0459	29.9852	30.0014	29.3719	26.5011
		23.9808	29.4639	30.9061	32.0968	31.5275	30.4618	29.4331	26.4663	24.6643	23.2598				31.279	31.3415	31.633	32.0968	31.4575	31.4334	31.5718	30.6092	28.9557	28.202			26.2087	28.6323	31.8838	32.0968	31.0339	27.7095
		23.7229	29.1844	31.1017	32.0283	31.4152	30.7738	29.2941	26.4643	24.8154	23.527				31.4421	31.5421	31.8849	32.0283	31.8546	31.6233	31.6586	30.7066	29.1803	27.8472			25.2439	27.9504	32.0296	32.0283	31.0459	28.0068
		24.7588	29.7818	31.3235	32.149	31.4059	31.024	29.9823	27.1499	25.4377	23.9907				31.631	31.8525	31.8665	32.149	31.6285	31.482	31.3349	30.3464	28.8591	27.7332			24.8852	27.5222	31.5849	32.149	31.2915	28.4104
		23.001	27.6617	28.8204	29.3342	29.0912	28.7503	27.951	25.9491	24.4055	23.4917				28.8838	28.9932	29.2132	29.3342	29.3822	29.2425	29.1142	28.4599	27.365	26.3994			23.5843	25.8231	29.0279	29.3342	28.7907	26.6624
		23.5872	28.3225	29.4185	29.9415	29.5075	29.4951	28.6115	26.397	25.1983	23.8495				29.1437	29.2526	29.7931	29.9415	29.6593	29.7867	29.7704	29.4636	28.1059	27.1861			25.3092	27.2387	29.6284	29.9415	29.5071	27.1576
		24.0902	29.3702	31.0065	31.7173	31.2683	30.7838	29.8469	27.1233	25.6798	24.526				31.0706	31.337	31.566	31.7173	31.3491	31.5355	31.4924	29.9457	28.8697	27.7065			24.8892	27.4524	31.4419	31.7173	31.1523	28.1458
		24.1115	29.1574	30.6394	31.2158	30.5811	30.1537	29.3651	27.0219	25.3743	23.8328				30.3073	30.7322	30.965	31.2158	30.6919	30.6503	30.4422	29.7954	28.3864	27.2641			24.7205	27.0416	30.7952	31.2158	30.2224	27.879
		25.2658	30.8347	31.5754	32.2352	31.812	31.3117	30.3576	27.9531	26.33	25.0304				31.6377	32.1159	32.2828	32.2352	32.2621	31.8877	31.77	30.8442	29.2966	28.6387			25.3501	27.8756	32.0053	32.2352	31.7154	27.9031
		23.3632	29.1125	30.6374	31.2604	30.9224	30.337	29.259	26.4095	24.9373	23.5958				30.265	30.9042	31.1815	31.2604	31.0155	31.2102	30.7061	29.4637	28.1021	27.0652			24.7256	27.1962	30.7362	31.2604	30.5997	27.6823
		23.3658	29.3952	30.8134	30.5806	30.4456	30.062	29.4172	26.9956	25.2763	24.2264				30.4388	30.8505	30.8754	30.5806	30.9034	30.6026	30.4262	29.5878	28.2014	26.971			23.1528	25.7794	30.4707	30.5806	29.9662	26.9528
		24.1539	29.529	30.8882	31.6041	31.1368	30.4717	29.7279	27.1728	25.6767	24.5942				31.1102	31.0093	31.4672	31.6041	31.6833	31.5788	31.537	30.4454	29.2718	28.4159			25.9392	28.3033	31.5836	31.6041	30.9437	27.9931
		23.4391	29.672	31.1596	32.1866	31.4859	30.6906	29.5938	26.786	24.7656	23.3051				31.3184	31.7174	31.8701	32.1866	31.8313	31.9163	31.5706	29.915	28.4449	27.0863			25.3922	27.9417	31.9433	32.1866	31.4309	28.4011
		23.9551	29.8318	31.6183	31.7354	31.3727	30.9998	29.9545	27.4649	25.7012	24.451				31.4825	31.7324	31.992	31.7354	31.6363	31.4171	31.1437	29.5868	28.64	27.4627			23.3325	26.0223	30.8716	31.7354	30.9808	27.3939
		23.0967	28.875	29.9827	31.0793	30.2898	29.6661	28.7286	25.9737	23.7716	22.6849				30.3396	30.6866	30.7757	31.0793	30.6784	30.7971	30.6624	29.711	28.5188	27.36			24.9139	27.3447	30.883	31.0793	29.9006	26.856
		24.1152	29.7649	31.4677	32.2315	31.8098	31.3025	30.1536	27.0893	25.3529	24.0353				31.518	31.8391	32.3256	32.2315	31.9676	31.8888	32.0954	30.8617	29.5397	28.5621			24.9645	27.6737	31.8111	32.2315	31.4017	28.3333
		24.5089	30.4778	31.4067	31.8874	31.5618	31.2058	30.4909	27.9562	26.2841	24.8621				31.323	31.4369	31.7068	31.8874	31.8194	31.5122	31.493	30.6301	29.3416	27.9198			25.3989	27.7915	31.5171	31.8874	31.2465	28.7729
		23.7101	28.6533	29.9862	30.5676	29.8636	29.7412	28.8536	26.7974	25.3714	25.1023				29.9841	30.364	30.4208	30.5676	30.1756	30.004	30.0586	29.2664	27.7515	26.7089			23.2531	25.8191	30.1788	30.5676	29.6443	26.6465
		23.6355	29.0332	31.0317	31.6645	31.4322	30.659	29.4124	26.4244	24.7272	23.5579				31.4478	31.6558	31.5803	31.6645	31.7882	31.5233	31.1927	29.9661	28.4295	27.443			24.9044	27.6061	31.6035	31.6645	31.2224	27.756
		24.188	29.7731	31.7114	32.374	31.6224	30.9851	29.5104	26.5772	24.993	23.9838				31.8611	32.0857	32.2638	32.374	32.0677	31.8116	31.6605	30.7039	29.0182	28.1014			25.8223	28.4666	32.1176	32.374	31.7557	28.0243
		26.5963	31.6085	32.7457	33.3141	33.0639	32.8003	31.9619	29.7856	28.173	27.3504				33.0647	33.1407	33.3949	33.3141	33.3432	33.0937	33.1855	32.3016	31.1352	30.1946			25.6051	28.1757	32.8721	33.3141	32.5908	29.3118
		23.1889	28.7202	29.8955	30.5568	29.7802	29.2365	28.4163	25.6683	24.2962	23.1843				29.9997	30.0797	30.3514	30.5568	30.0592	29.8723	29.7262	28.5052	27.4015	25.9816			24.0639	26.5174	29.9955	30.5568	29.6834	27.0536
		24.9552	30.3329	31.5328	32.535	31.7875	31.0767	30.1166	27.2059	25.8397	24.3766				31.6917	31.9694	32.4064	32.535	32.1895	32.0115	31.9522	30.7906	29.2639	28.3323			25.7161	28.2856	31.9031	32.535	31.325	28.2911
		24.6016	29.7507	30.8097	31.6781	31.2874	30.5364	29.6557	27.164	25.4851	24.2881				31.2381	31.2428	31.6359	31.6781	31.7897	31.3937	31.3899	30.311	29.2172	28.1663			25.4902	27.9282	31.5008	31.6781	31.1114	28.0943
		24.039	29.5176	31.232	31.9482	31.4539	30.7586	29.3841	26.3634	24.9547	23.7242				31.3965	31.5361	31.7323	31.9482	31.6604	31.4625	31.3197	30.1082	28.5015	27.8717			25.2438	27.8898	31.6421	31.9482	31.2704	28.0774
		23.7236	29.2037	30.9506	31.3957	30.8246	30.5642	29.4098	26.3965	24.7923	23.4626				31.0669	31.2674	31.2875	31.3957	31.3651	31.3006	30.702	29.7353	28.5891	27.1858			24.6743	27.3667	31.393	31.3957	30.7813	27.7473
		24.8518	29.6311	30.5504	31.0719	30.7081	30.1381	29.4033	27.0469	25.5948	24.4553				30.3755	30.8037	30.9433	31.0719	31.0247	31.0153	30.8513	30.3741	29.166	28.5284			26.1821	28.1708	30.9866	31.0719	30.4701	27.5396
		22.9237	27.133	28.5427	29.3336	29.1162	28.691	27.9823	25.8677	24.5669	23.1088				28.5057	28.7576	29.1818	29.3336	28.9983	29.0976	28.9323	28.3647	27.1238	26.0844			22.812	25.0588	28.5316	29.3336	28.8048	26.2107
		23.4378	29.0585	29.8879	30.4846	30.1894	29.7167	29.1725	26.6498	24.8585	23.8612				30.0364	30.215	30.549	30.4846	30.5342	30.4101	30.3025	29.4823	28.0117	27.069			24.2042	26.6956	30.1912	30.4846	29.7307	26.9751
		23.4014	29.9302	31.6473	32.6074	32.1397	31.2149	30.1354	27.1537	25.1948	23.7554				31.5128	32.0321	32.6318	32.6074	32.2308	32.3384	32.2356	30.7477	29.0715	27.9009			24.6121	27.4816	32.136	32.6074	31.6314	27.5377
		22.4253	28.1959	29.2999	30.4683	29.7219	29.4271	28.2136	25.7662	23.7592	22.8973				29.803	30.042	30.2711	30.4683	30.3359	29.9549	29.7564	28.8089	27.4641	26.5261			24.3562	26.7827	30.1511	30.4683	29.7983	26.4994
		22.7736	28.3322	29.6255	30.3158	29.9576	29.475	28.7175	26.0335	24.4829	22.8947				29.5544	29.9285	30.2567	30.3158	30.0842	29.8072	30.0589	29.014	27.7759	26.6497			23.005	25.5606	29.6985	30.3158	29.4892	26.3791
		22.3132	27.7242	28.721	29.6704	29.0742	28.6335	27.481	25.1621	23.583	22.3114				29.1838	29.2876	29.6179	29.6704	29.7191	29.1769	29.222	28.0918	26.5853	25.7785			24.2563	26.4737	29.4989	29.6704	28.9421	26.0887

## Sheet: Fig. S4c
Supplementary Fig. 4c
	alpha	0.1	0.5	0.75	1	1.25	1.5	2	3	4	5			beta1	0.1	0.5	0.75	1	1.25	1.5	2	3	4	5		beta2	9	12.25	16
		244.739	142.23	128.131	120.613	130.472	132.505	138.333	168.313	178.982	173.814				122.44	109.643	119.211	120.613	127.497	134.558	124.774	138.422	171.542	199.351			122.467	120.613	129.182
		274.424	154.495	131.287	128.85	145.206	134.616	136.313	152.27	172.734	156.79				122.915	125.986	137.767	128.85	131.355	137.469	134.269	139.712	133.868	175.56			120.186	128.85	129.913
		237.336	173.384	129.984	130.026	135.776	132.097	143.683	168.549	173.471	197.257				119.095	122.164	131.466	130.026	131.908	138.229	132.755	159.029	193.129	209.079			119.337	130.026	138.821
		250.536	149.691	147.861	141.065	142.65	147.044	161.287	179.964	193.252	195.89				105.185	135.262	136.742	141.065	135.485	154.774	143.691	147.54	156.197	150.916			134.023	141.065	149.079
		311.15	154.118	157.623	123.375	147.101	151.914	153.047	154.626	186.913	208.242				137.547	140.788	142.317	141.109	129.848	144.777	132.283	146.645	114.483	123.44			138.773	123.375	141.596
		297.234	172.899	143.234	141.109	152.287	149.777	158.133	186.264	206.063	186.588				107.496	127.991	129.376	137.729	131.157	140.936	143.757	132.878	136.158	139.861			120.333	141.109	152.5
		205.454	157.773	138.637	137.729	137.798	141.864	148.305	172.989	187.593	198.831				137.133	133.916	138.81	136.604	155.216	148.262	147.48	141.87	141.804	120.78			121.766	137.729	149.916
		288.102	145.385	152.825	136.604	155.105	154.663	158.569	168.676	197.045	209.224				108.151	133.267	126.342	131.604	137.869	133.837	143.705	163.433	165.61	123.136			139.945	136.604	145.96
		265.58	151.773	134.68	115.433	131.708	132.936	138.592	146.833	176.855	169.098				285.58	171.773	154.68	135.433	151.708	152.936	158.592	166.833	196.855	189.098			132.752	115.433	114.737
		179.595	139.554	145.818	131.604	141.495	142.495	151.518	169.746	192.497	215.048				199.595	159.554	165.818	151.604	161.495	162.495	171.518	189.746	212.497	235.048			121.011	131.604	145.17

## Sheet: Fig. S5b
Fig. S5b
		ZS-DeconvNet					Sparse Deconv.					RL Deconv.
	signal level	5	10	15	20	25	5	10	15	20	25	5	10	15	20	25
		23.5711	28.8419	30.9626	32.3483	33.6994	18.989	22.4689	24.5939	26.3254	27.0016	19.9099	22.1344	23.0652	23.2843	23.3859
		24.0837	27.7737	28.3749	31.1959	31.4755	18.6095	22.4594	24.4353	26.0301	26.8316	20.0726	21.484	21.8411	22.1713	22.354
		22.2016	26.2483	29.7343	30.6364	31.6736	17.6384	20.8707	23.1594	24.3067	25.5266	18.4424	20.6076	21.5802	21.8857	21.9881
		22.5458	28.7211	30.1139	31.6041	32.6161	18.4651	21.3528	23.7923	25.3798	26.0465	19.434	21.4075	22.142	22.6005	22.9126
		22.1963	27.5374	29.3095	29.9231	31.1176	17.0064	20.5046	22.6832	23.8803	24.9832	18.0964	20.4774	21.166	21.5072	21.694
		23.9355	27.6809	29.998	30.2957	31.1844	18.4941	21.5985	23.9426	25.5608	26.1762	19.6413	21.4769	22.2383	22.3745	22.5679
		24.1419	28.7934	30.8376	32.5434	33.0729	19.5401	23.4775	25.5718	26.8843	27.831	20.5485	22.7897	23.3859	23.7976	23.99
		23.6311	27.7414	29.488	30.2807	31.1837	19.0147	22.5515	24.4312	25.8718	26.715	20.1759	22.2126	22.9331	23.1029	23.353
		22.8763	27.7995	29.7301	31.7014	32.9344	18.5518	21.7617	23.9421	25.2437	26.3672	19.7173	22.2176	22.8352	23.327	23.6283
		22.6163	27.2398	30.0417	30.9247	32.0498	17.8601	20.9444	23.2434	24.4229	25.6736	18.7452	21.3973	22.0042	22.5737	22.7523
		22.4363	26.1654	28.3638	30.371	30.6004	17.2816	20.5084	22.8727	24.2655	25.1874	18.1743	20.167	20.8859	21.0949	21.115
		22.4862	27.7431	29.8512	31.4543	31.3422	17.2826	21.3277	23.5353	24.8223	25.7291	18.2123	20.6956	21.3213	21.7127	21.7996
		24.9431	28.7252	30.1099	32.0335	33.7687	19.0614	22.4113	24.4215	26.1192	26.9978	20.3221	22.4158	22.9923	23.4382	23.8219
		23.653	28.7006	30.9839	31.6922	32.4525	18.4313	22.4623	24.413	25.9979	26.7777	19.4235	21.6313	22.3156	22.6198	22.7668
		22.9087	28.7932	30.3601	31.6422	32.8639	18.4034	22.0032	24.013	25.6678	26.6963	19.5446	22.1907	22.7107	23.0297	23.1793
		23.3507	27.6054	30.0892	30.6153	31.451	18.1439	21.5696	24.0654	24.937	26.0458	18.9743	20.9188	21.5355	21.7838	21.8159
		23.2316	28.2848	29.7147	31.9018	32.4846	18.6008	21.7368	24.3454	25.502	26.7298	19.659	21.6333	22.3336	22.6514	22.8647
		22.0346	26.749	28.4094	30.7557	31.6436	17.7196	21.2109	23.8749	24.8363	25.7825	18.5951	20.7796	21.614	21.944	21.9657
		22.9291	27.8603	30.5025	31.0404	31.9498	18.0551	21.2778	23.4684	25.1102	25.9083	19.0782	21.2678	22.37	22.4887	22.7496
		21.9528	26.9395	29.6593	30.2269	31.1651	17.3334	20.6776	22.9173	24.1017	25.3079	18.8338	20.926	21.3695	21.6563	21.8515
		23.268	26.9798	29.5293	30.7025	31.4829	17.9932	20.76	23.0486	24.9752	25.9898	19.0233	20.8632	21.9163	22.383	22.5192
		24.6888	28.8493	31.032	32.4585	33.0304	19.0206	22.3646	24.5291	26.1245	27.0425	20.1381	22.228	22.8131	23.1217	23.4203
		22.6549	28.0809	30.2923	31.004	31.6154	18.2134	21.344	23.4918	24.8749	25.9204	18.9403	21.4984	22.1947	22.7251	22.9046
		22.945	28.5322	30.1144	31.2675	31.9046	18.4602	21.7492	23.8535	25.3874	26.3995	19.3422	21.6392	22.2544	22.763	22.9173
		22.2331	27.1223	28.5334	30.2657	30.8951	17.3829	20.7185	23.1063	24.3177	25.2866	18.1359	20.2375	20.9337	21.2196	21.3173
		21.9608	27.024	27.9012	29.0258	29.7214	17.5705	20.8705	22.9546	24.0396	24.9033	18.325	20.0868	20.8496	20.9479	21.1608
		24.8125	29.9812	31.6287	32.3811	34.1172	19.9231	23.519	25.6437	27.1745	28.3647	21.1412	23.1587	23.9342	24.3529	24.4413
		23.7019	28.5858	30.7963	31.7807	32.9562	18.6961	22.0202	24.3245	25.9932	26.776	19.7458	21.9215	22.801	22.9204	23.2972
		21.9904	25.6921	28.3427	29.5068	29.6335	17.0782	20.4755	22.6563	23.6627	24.8259	17.9731	20.1227	21.0817	21.3853	21.4078
		24.0552	30.2272	30.9136	32.9385	34.3236	19.9145	23.2881	25.468	26.9759	28.2755	20.7612	23.2536	23.7753	24.0821	24.3824
		22.1027	25.9302	28.2061	28.561	29.2556	16.7206	20.1319	22.5687	23.6813	24.5382	17.2971	19.3669	20.1192	20.3232	20.529
		21.9024	26.9063	28.9956	30.4576	31.5665	17.5386	20.9196	22.9437	24.2823	25.1455	18.3135	20.3412	21.1605	21.46	21.7063
		23.7303	27.6408	30.0289	31.5799	32.2843	18.628	21.5576	23.8279	25.243	26.4395	20.0623	21.5297	21.9294	22.6415	22.6184
		23.0297	28.0021	31.0409	31.8984	32.5519	18.562	21.4364	23.9261	25.1011	26.2634	19.7616	21.6855	22.5269	22.8094	22.907
		22.2644	28.1096	29.6249	31.1661	31.8387	18.0177	21.4409	23.338	24.8566	26.2815	19.043	21.3709	21.7233	22.3205	22.6838
		22.9714	26.0266	28.4872	30.2544	31.0642	17.6939	20.5778	23.1582	24.4894	25.5146	18.5271	20.5044	21.6482	21.9094	22.1044
		24.0851	28.4386	29.4047	32.2426	33.5574	19.164	22.621	24.9838	26.3015	27.278	19.9114	22.0259	22.7719	22.9118	23.1604
		24.9249	29.1698	30.8932	33.6171	33.7412	19.5193	22.8697	25.4275	26.6215	27.6228	20.5403	22.3519	23.0625	23.4433	23.5148
		22.2381	27.538	30.1252	30.7212	31.9218	17.9121	20.8277	23.0067	24.338	25.7987	19.213	21.7434	22.6229	23.1598	23.4318
		23.0088	27.152	29.4859	29.7659	31.5374	17.426	20.881	23.0804	24.4709	25.533	18.1971	20.276	20.9498	21.1807	21.4271
		22.0647	26.8854	30.1392	31.4126	32.3083	17.3292	20.7287	23.0345	24.6075	25.5093	18.4923	20.8598	21.7999	22.0922	22.2532
		22.8204	27.5028	29.1716	30.3974	30.5044	17.9896	21.8421	24.2204	25.4565	26.0249	19.2951	21.5061	21.8987	22.1395	22.152
		23.9835	27.6779	30.6497	31.6532	32.3252	19.0696	21.7749	23.9508	25.6246	26.7738	20.0897	22.2918	23.3461	23.5274	23.9081
		24.532	29.3877	31.6981	32.6336	34.6446	19.5488	23.0954	25.0537	26.7324	27.9232	20.665	22.8451	23.4759	23.7693	23.7483
		23.1108	28.4971	29.9825	31.0053	31.4822	18.1813	21.4555	23.9146	25.0954	26.3197	19.2562	20.997	21.5965	21.8593	22.0207
		22.1132	27.124	29.4828	31.0035	31.463	17.5352	21.33	23.2829	24.8163	25.3136	18.4377	21.2592	21.8467	22.1722	22.2314
		23.0367	27.8379	30.0315	31.7801	32.9731	17.9754	21.1243	22.9478	24.8468	25.769	18.8179	21.0333	22.017	22.3356	22.5778
		22.6741	26.5523	28.5398	29.6069	30.79	17.3629	20.8884	22.9201	24.6158	25.2782	18.6658	20.6748	21.4296	21.5463	21.6237
		24.5133	29.0513	31.6087	32.5745	33.1506	19.3365	22.5483	24.7775	25.9903	26.9352	20.3857	22.4814	23.0529	23.513	23.7125
		24.032	28.0136	30.3387	32.7848	32.918	18.599	22.2527	24.2017	25.8912	26.7096	19.8845	22.1936	23.0528	23.2666	23.3065
		22.3519	26.4544	28.4429	28.571	29.2949	17.7244	21.023	23.1115	24.0442	25.0446	18.5313	20.3951	21.1106	21.2128	21.5205
		22.9553	27.8242	29.5247	30.6803	31.5518	18.1212	21.4203	23.4474	25.0619	25.7172	19.204	20.9259	21.6966	22.065	22.2648
		22.8766	26.86	29.1209	30.8063	30.9934	17.4952	21.2554	23.4389	24.9034	25.6706	18.4148	20.6458	21.3247	21.6146	21.6917
		22.6936	28.3499	30.1624	31.3575	32.8767	18.2685	22.0592	23.8537	25.574	26.3086	19.3078	21.5252	22.0287	22.3494	22.3814
		23.7747	28.2803	30.6352	31.8917	32.623	18.5776	21.7456	23.6491	25.0221	26.3831	19.6639	21.8604	22.7108	23.3496	23.4486
		22.4685	26.9968	28.5175	30.012	31.1309	17.3726	20.7934	22.5859	24.454	25.3387	18.9463	21.02	21.6339	21.9847	22.2531
		24.4037	28.8934	30.7046	32.1402	32.9613	19.3586	22.9211	25.4269	26.4916	27.4692	20.9001	22.8888	23.2707	23.4716	23.6009
		23.0063	27.7457	30.1025	31.2553	32.078	18.3508	21.5207	23.7738	25.1539	26.2515	19.2527	21.1975	22.0679	22.5416	22.7047
		21.6221	26.4655	28.403	29.7645	30.6262	17.2626	21.0098	22.7688	24.0539	24.9104	17.9694	20.1441	20.7227	21.1738	21.3491
		22.6006	27.4014	30.2453	31.3137	32.064	18.2032	21.6808	23.9733	25.3913	26.1699	19.2138	21.576	22.4266	22.5948	22.7941
		24.5099	28.794	32.502	33.1172	33.7068	19.2603	22.8302	25.1175	26.4516	27.2965	20.4881	22.8431	23.3968	23.821	24.0341
		21.4094	26.2361	27.3998	29.3515	30.1808	16.8254	20.3042	21.2991	23.1307	23.9956	18.0309	20.6392	20.8647	21.3415	21.566
		24.4617	28.6744	30.8584	32.9899	34.048	19.8231	23.0213	25.2415	26.5818	27.4617	20.6495	22.441	23.0125	23.3821	23.5208
		22.0057	26.4677	29.3188	29.9492	31.0878	17.126	20.4002	22.6288	24.0291	24.5865	18.1617	20.3561	20.8419	21.2737	21.2328
		23.4357	27.8262	28.866	30.607	30.8486	17.6564	21.2124	23.5272	24.7011	25.5394	18.9383	21.3185	21.7691	22.2936	22.3687
		23.4757	27.8968	30.5823	31.5155	31.9413	18.5627	22.3721	24.38	25.8523	26.5632	19.743	21.6168	22.2057	22.4255	22.5297
		24.1362	28.0188	30.5221	32.0803	32.3652	18.7572	21.9717	24.4301	25.5436	26.5095	19.5363	21.6687	22.2973	22.49	22.715
		23.0966	26.8308	29.3187	30.2414	31.7939	18.2539	21.4192	23.7982	25.1471	25.8517	19.7303	20.9825	21.7745	22.0107	22.201
		25.8273	30.0823	31.3358	31.8786	33.0186	20.3374	24.1159	26.1718	27.3884	28.1913	21.7728	23.8179	24.2941	24.5212	24.7688
		23.2364	27.4694	30.3255	30.9698	32.7682	18.3063	21.6366	24.0643	25.5433	26.6773	19.413	21.2522	21.9149	22.1301	22.3723
		21.8466	26.2534	29.5716	30.5434	31.6936	17.3701	19.9891	22.2694	24.0893	24.8671	18.4372	19.981	20.8332	21.2175	21.2631
		23.7059	28.8532	31.5776	31.8008	33.0449	19.4081	22.4529	24.5159	25.8557	27.2015	20.0171	22.2319	22.9973	23.4611	23.7246
		23.3889	28.9946	30.6471	31.2772	32.6218	18.9153	22.3962	24.6154	26.0172	26.8433	19.711	22.1117	23.1612	23.3579	23.695
		22.2979	27.1897	28.4708	30.7672	32.4134	17.2388	20.0536	22.3327	23.716	25.263	18.22	20.2279	21.1704	21.6038	22.0243
		23.12	27.6095	30.9044	31.7656	33.2902	18.5682	21.9087	24.1881	25.4411	26.6235	19.578	21.542	22.4244	22.6198	22.8315
		23.8976	27.7015	29.9077	31.0439	32.2805	18.6024	22.17	24.13	25.3801	26.6472	19.2325	21.2522	21.6918	22.0697	22.2796
		22.5589	27.3911	30.3233	32.3349	32.5753	17.9324	20.8479	23.1479	24.8316	25.5678	18.8507	20.6793	21.7067	22.0766	22.3105
		23.1608	27.8917	30.7633	30.9263	32.6639	18.5221	21.874	23.8977	25.1818	26.4577	19.6179	21.9157	22.6388	22.946	23.0857
		23.9925	27.668	29.3449	30.342	30.7844	18.7169	22.1818	24.1412	25.052	26.1456	19.4542	21.2842	21.8343	22.0789	22.2052
		23.6437	29.0175	30.9839	32.1618	33.1716	18.6894	22.4229	24.3666	25.6657	26.4539	19.6584	22.027	22.5864	22.9306	23.0699
		24.6614	27.2047	30.4839	30.7442	32.0995	18.3745	21.4327	23.9666	25.2229	26.1167	19.4875	21.0643	22.0689	22.1828	22.4077
		23.09	28.2177	31.1697	31.5984	33.5192	18.8463	22.0906	24.1822	25.7414	26.8595	19.8767	22.3232	23.0644	23.4902	23.7697
		22.8788	27.4328	28.4415	29.7991	30.2261	18.3915	21.7932	23.7744	24.7098	25.7428	18.8618	20.8487	21.319	21.9315	22.0825
		24.2857	29.1261	31.3485	33.4921	33.6876	19.6004	22.7695	24.8411	26.4235	27.2505	20.7964	22.8761	23.4711	23.8602	23.8217
		24.3643	28.4493	30.4542	32.0103	32.8146	19.4305	22.7366	25.0377	26.0295	27.1948	20.3145	22.1606	22.7112	22.8997	23.0748
		23.7181	27.6258	30.8014	31.8155	33.4794	18.5832	21.8562	24.2969	25.6268	26.689	19.9505	21.7025	22.6683	22.8506	23.1298
		23.6159	28.0001	30.6687	31.7709	33.6893	18.6885	22.288	24.6454	26.1117	27.0271	19.475	21.7456	22.4637	22.9935	23.0603
		22.8467	27.5478	29.7018	30.6749	31.6774	18.0627	21.145	23.4843	24.8814	26.0718	18.9116	21.4462	22.2649	22.7597	22.8474
		25.4409	29.995	31.4208	32.698	33.2746	19.8626	23.3587	25.4946	27.0605	28.0354	21.0295	22.8525	23.5657	23.7483	23.8907
		24.6304	28.6733	30.5973	31.9905	32.1469	18.7326	21.796	24.3164	25.4745	26.2553	19.4892	21.3318	22.1746	22.4872	22.4714
		23.5704	28.0023	30.2122	31.7877	32.3519	18.4756	21.2987	23.9348	25.283	26.3484	19.8558	22.0536	22.9417	23.2671	23.4141
		23.1445	28.5655	30.1718	32.0592	32.6358	18.6419	22.5689	24.408	26.2124	27.0251	19.5617	22.2109	22.5515	23.1519	23.0674
		21.8496	27.1169	29.4708	30.6342	31.4812	17.748	21.2627	23.7039	24.7877	25.6701	18.3937	20.824	21.6127	21.7868	22.0217
		24.3972	28.8285	31.2489	31.917	32.7361	19.2127	23.1854	25.3742	26.6382	27.567	20.5741	22.4179	22.9067	23.1075	23.1722
		23.9863	27.236	30.4	31.1025	31.1315	18.4556	21.8943	24.4847	25.5849	26.6516	19.1414	20.7702	21.6834	21.9632	22.087
		22.8617	27.0652	30.052	30.4987	31.9557	17.2472	20.809	22.8377	24.4465	25.3343	18.4796	20.7588	21.6104	21.7481	22.0446
		23.3733	28.252	29.8137	30.4648	31.5951	18.452	22.1954	24.1777	25.3863	26.421	19.2397	21.2753	21.8906	22.1119	22.1546
		21.9785	25.559	30.5817	31.9886	32.1915	17.7174	20.4163	22.8714	24.1595	25.4026	18.4792	20.8561	22.0092	22.363	22.6675
		23.5982	29.0238	31.1593	31.8228	33.2177	18.3557	22.342	24.254	25.8296	26.9804	19.7456	22.0683	22.6398	22.8301	22.8852
		24.2056	28.4758	31.1542	32.7542	33.748	19.082	22.6323	24.7472	26.3967	27.5534	20.6	22.7807	23.4355	23.6286	23.8575

[truncated: 39 more sheets: Fig. S5c, Fig. S6c, Fig. S6d, Fig. S7e,f, Fig. S7g, Fig. S8b, Fig. S8d, Fig. S9b, Fig. S10c, Fig. S10d, Fig. S11c, Fig. S11d, Fig. S12c, Fig. S12d, Fig. S14g, Fig. S16c, Fig. S17i, Fig. S21c, Fig. S21d, Fig. S22e …]
